# Supplementary material for: Limnofasciculus baicalensis gen. et sp. nov. (Coleofasciculaceae, Coleofasciculales): A New Genus of Cyanobacteria Isolated from Sponge Fouling in Lake Baikal, Russia
Source: Microorganisms. 2023 Jul 9;11(7):1779. doi: 10.3390/microorganisms11071779 (PMC10385159; doi:10.3390/microorganisms11071779)
Supplement: Supplementary file 1 [file microorganisms-11-01779-s001.zip]

Archive with 3 entries (3 files):
- Supplementary.pdf
- Supplementary_Table_S1.xlsx
- Supplementary_Table_S2.xlsx
