# Supplementary material for: Limnofasciculus baicalensis gen. et sp. nov. (Coleofasciculaceae, Coleofasciculales): A New Genus of Cyanobacteria Isolated from Sponge Fouling in Lake Baikal, Russia
Source: Microorganisms. 2023 Jul 9;11(7):1779. doi: 10.3390/microorganisms11071779 (PMC10385159; doi:10.3390/microorganisms11071779)
Supplement: Supplementary file 1 [file microorganisms-11-01779-s001.zip › Supplementary_Table_S1.xlsx]

## Sheet: 75 documents from 01-seqs
truncated NCBI Accession # shown in Figure 7	Full NCBI Accession #
AB039021	AB039021.1
AB075999	AB075999.1
ABYK	ABYK00000000.1
AF218373	AF218373.1
AF218377	AF218377.1
ALVI	ALVI01000018.1
ANFQ	ANFQ01000016.1
AP017305	AP017305.1
AP017991	AP017991.1
ATDS	ATDS01000002.1
AUZM	AUZM01000181.1
BA000045	BA000045.2
BLAY	BLAY00000000.1
BX548175	BX548175.1
CACA	CACA01000066.1
CP001287	CP001287.1
CP003495	CP003495.1
CP003549	CP003549.1
CP003552	CP003552.1
CP003614	CP003614.1
CP003630	CP003630.1
CP017599	CP017599.1
CP017708	CP017708.1
CP031740	CP031740.1
CP051167	CP051167.1
CP066886	CP066886.1
DQ493872	DQ493872.1
EF654041	EF654041.1
EF654045	EF654045.1
EF654088	EF654088.1
EU249124	EU249124.1
FSSI	FSSI02000087.1
GU111927	GU111927.1
GU238272	GU238272.1
GU238273	GU238273.1
JAAHFN	JAAHFN010000014.1
JAAHGF	JAAHGF010000005.1
JACGXW	JACGXW010000214.1
JACJPD	JACJPD010000057.1
JACJSK	JACJSK010000126.1
JACONN	JACONN010000002.1
JADEWW	JADEWW010000286.1
JAEOXH	JAEOXH010000001.1
JAIQZN	JAIQZN010000186.1
KC525083	KC525083.1
KC525084	KC525084.1
KC854786	KC854786.1
KF312349	KF312349.1
KF312350	KF312350.1
KF746605	KF746605.1
KF770970	KF770970.1
KM019961	KM019961.1
KP164822	KP164822.1
KR269853	KR269853.1
KU556389	KU556389.1
KU951800	KU951800.1
KY288996	KY288996.1
KY824054	KY824054.1
KY824056	KY824056.1
KY873316	KY873316.1
LATL	LATL02000182.1
LIUQ	LIUQ01000113.1
LM651415	LM651415.1
LR882958	LR882958.1
LR882970	LR882970.1
MKZR	MKZR01000001.1
MLAW	MLAW00000000.1
MN970098	MN970098.1
MT756324	MT756324.1
MW405023	MW405023.1
NC_006576	NC_006576.1
NR_118585	NR_118585.1
NR_125711	NR_125711.1
NR_172658	NR_172658.1
NXIB	NZ_NXIB00000000.2
