# Supplementary material for: Limnofasciculus baicalensis gen. et sp. nov. (Coleofasciculaceae, Coleofasciculales): A New Genus of Cyanobacteria Isolated from Sponge Fouling in Lake Baikal, Russia
Source: Microorganisms. 2023 Jul 9;11(7):1779. doi: 10.3390/microorganisms11071779 (PMC10385159; doi:10.3390/microorganisms11071779)
Supplement: Supplementary file 1 [file microorganisms-11-01779-s001.zip › Supplementary_Table_S2.xlsx]

## Sheet: matrix
# File number mappings
file#	file name
0	NZ_CACA00000000
1	NZ_JAJDMP000000000
2	NZ_JACJPD000000000
3	NZ_VLNZ00000000
4	NZ_JAFLQW000000000
5	NZ_JACJPE000000000
6	NZ_JACJQN000000000
7	NZ_AVFW00000000
8	NZ_JAKGOZ000000000
9	NZ_ANKO00000000
10	NZ_JACJOU000000000
11	NZ_JAJDMS000000000
12	NZ_AVFU00000000
13	NZ_JACJOG000000000
14	NZ_AVFX00000000
15	NC_019738
16	NZ_JACJOQ000000000
17	NC_019729
18	NZ_JACJOZ000000000
19	CP066886
20	ARCP00000000
21	NZ_CP031705
22	NZ_JACJRB000000000
23	NZ_AVFS00000000
24	NZ_JADEWL000000000
25	NZ_JAKGOR000000000
26	NZ_CP017599
27	NZ_CZCS00000000
28	NZ_SRRZ00000000
29	NZ_JACJSK000000000
30	NZ_JTHE00000000
31	NZ_JACJPB000000000
32	NZ_LIUQ00000000
33	NZ_JADEWG000000000
34	NZ_CP031740
35	NZ_AVFV00000000
36	NZ_JADEWV000000000
37	NZ_MJGC00000000
38	NZ_AVFT00000000
39	NZ_JACJON000000000
40	NZ_LSZA00000000
41	NZ_MRCE00000000
42	NZ_JAAHBQ000000000
43	NZ_JACJNV000000000
44	NZ_BLJI00000000
45	NZ_CP051168
46	NZ_CP091467
47	NZ_JADEXC000000000
48	NZ_ANFQ00000000
49	NZ_JAIQZN000000000
50	NZ_JAKGOV000000000
51	NZ_JADEXB000000000
52	NRIU00000000
53	NZ_BLAY00000000
54	NZ_CP083582
55	NC_019753
56	NZ_JACJOA000000000
57	NZ_BLZO00000000
58	NZ_MKZS00000000
59	NEXP00000000
60	NZ_JACJPO000000000
61	NZ_JACJNY000000000
62	NZ_PRLH00000000
63	NZ_RCBY00000000
64	SMDP00000000
65	NZ_LGSU00000000
66	NZ_JAJDMR000000000
67	NZ_CZCU00000000
68	NZ_JAKGOY000000000
69	NZ_JACJOW000000000
70	NZ_LNDC00000000
71	MLAW00000000
72	NZ_JACJOT000000000
73	NZ_JADEXD000000000
74	NZ_JAKGOT000000000
75	LNAA00000000
76	AP017991
77	NZ_JAKJHX000000000
78	NZ_JACJNU000000000
79	NC_019693
80	NZ_JAKGOW000000000
81	JADEXN000000000
82	NZ_JACJPH000000000
83	MBRE00000000
84	NZ_JAJDMO000000000
85	AUZM00000000
86	NZ_JAKGOQ000000000
87	NZ_JACJRS000000000
88	NZ_JAEOXH000000000
89	NZ_JACJTF000000000
90	NZ_JAKGPA000000000
91	NZ_JACJQZ000000000
92	PKGD00000000
93	NZ_MRCG00000000
94	NZ_ABRS00000000
95	NZ_JAKGPC000000000
96	NZ_JAKGPB000000000
97	NZ_LATL00000000
98	NZ_JACJOL000000000
99	NZ_JACJSM000000000
100	NZ_CZDF00000000
101	NZ_JACJSC000000000
102	NZ_JADEWT000000000
103	NZ_ATDS00000000
104	NZ_JAJDMQ000000000
105	NZ_JACJTV000000000
106	NZ_FO818640
107	NZ_JAKGOU000000000
108	NZ_JAKGOP000000000
109	NZ_JADEWU000000000
110	NZ_JACJSL000000000
111	NC_006576
112	NZ_CZCT00000000
113	NZ_JACJPW000000000
114	NZ_JACJSA000000000
115	NZ_CAJCFV000000000
116	NZ_JAJDMN000000000
117	NZ_JAIQZM000000000
118	NZ_JADEWY000000000
119	NZ_JAKGOX000000000
120	NZ_NXIB00000000
121	NZ_MKZR00000000
122	NZ_AVFZ00000000
123	NZ_ALVI00000000
124	NZ_JACJOJ000000000
125	NZ_JADEWW000000000
126	NZ_AVFY00000000
127	NZ_RCBZ00000000
128	NZ_JACJOP000000000
129	NZ_CP017708
130	NZ_JAKGOS000000000
131	LAMW00000000
132	NZ_JACJOH000000000
133	NZ_LR812491
134	FSSI00000000
135	NZ_AFJC00000000
136	NZ_CP051167
137	NC_019703
138	JADEXA000000000
139	BBK-W-15
140	NZ_JACJPR000000000
141	NZ_ABYK00000000
142	NZ_JACJOI000000000
143	NZ_JACJRA000000000
144	LADK00000000
145	NZ_AAVU00000000
146	NZ_JACXWX000000000
147	NZ_JACJUP000000000
148	NZ_BJCD00000000
149	NZ_CM002803
# OrthoANIu results as matrix
Matrix axes are file# from file number mapping, and matrix values are OrthoANI values.
0	100	69.8802	69.5782	68.811	68.8487	74.7638	67.1401	69.7021	69.7695	69.4907	70.3322	69.6237	69.7309	70.1167	69.9614	69.9106	70.1205	74.5998	68.1792	68.6889	67.7298	74.4347	68.9259	69.8136	68.5451	70.0489	68.9086	69.6339	75.4467	69.353	66.4891	70.2526	69.3222	70.3261	74.4314	69.7483	74.2498	68.9003	69.9058	70.2779	67.2402	70.3884	68.9064	74.7284	68.1664	68.5253	68.8699	74.2521	67.5596
1	69.8802	100	68.1399	69.0921	68.8754	68.8734	66.7637	96.4708	99.6749	67.1624	68.6625	99.0167	96.3841	68.1676	96.5131	68.5354	68.2363	69.0257	67.2691	70.2485	68.3532	68.9343	68.6938	96.4636	68.7943	99.8946	68.5312	89.9819	68.6999	69.6621	66.6218	68.1859	69.6472	69.6931	69.0348	96.82	68.847	68.6297	96.4444	68.2739	67.6923	69.9107	68.6051	68.8105	69.1475	68.0276	70.4101	68.9824	67.814
2	69.5782	68.1399	100	68.5173	68.6169	69.7502	67.4065	68.3197	68.1894	69.6834	70.2368	68.2934	68.3653	71.9761	68.4499	90.1278	71.7397	69.5579	68.5123	68.1259	68.2043	69.6562	68.9727	68.1994	68.1931	68.3632	71.8671	68.4289	69.7216	68.9222	67.2651	71.931	68.8835	69.5471	69.6904	68.4228	68.9113	68.9642	68.38	70.9276	67.5179	69.3644	68.7449	69.6231	68.1937	68.4485	68.0928	69.2919	67.6965
3	68.811	69.0921	68.5173	100	68.3998	68.5248	67.3179	68.9152	69.14	68.4714	68.5575	69.3743	68.995	68.2744	69.2407	68.5703	68.319	68.3393	67.7703	68.2689	67.8277	68.2179	69.9507	69.2759	68.2482	69.2681	68.3997	69.5477	68.0421	68.9044	66.945	68.4354	68.8702	69.3687	68.3464	69.3167	68.3078	69.7017	69.0255	68.3283	67.9718	69.2818	68.2183	67.9913	68.657	68.2945	68.3466	68.3508	67.4313
4	68.8487	68.8754	68.6169	68.3998	100	68.532	67.3165	68.8139	68.9239	68.8838	69.3248	69.0401	68.8967	68.816	68.7513	68.6304	68.6823	68.7132	67.7414	68.961	68.1705	68.785	68.7283	69.0798	67.9007	69.1307	68.3428	68.8794	68.5686	70.4039	67.0888	68.5734	70.3826	68.4341	68.5607	68.8412	68.3335	68.6787	69.0705	68.5358	68.5273	68.3448	68.0512	68.5033	68.0057	69.698	69.0435	68.8579	68.3804
5	74.7638	68.8734	69.7502	68.5248	68.532	100	67.2731	68.9163	68.9403	69.7025	70.5883	69.0865	69.0149	70.1929	69.105	69.4441	70.267	92.6141	68.355	68.3472	67.9665	93.4032	68.7224	69.0687	68.1342	69.0437	68.0806	68.8824	91.7923	69.1646	66.7198	70.2479	69.2071	69.8382	94.8755	69.0843	86.5087	68.7124	69.0144	70.2026	67.2796	69.5814	68.3235	96.183	67.7247	68.7629	68.2055	86.3973	68.0339
6	67.1401	66.7637	67.4065	67.3179	67.3165	67.2731	100	66.7411	67.0057	69.0693	67.6764	66.7302	66.7895	67.7188	66.686	67.8377	67.7752	67.334	68.9626	67.1933	67.0844	67.5994	67.862	67.0249	66.3252	66.7945	67.0465	66.8921	67.2684	67.6301	68.0882	67.7588	67.381	66.7653	67.5826	66.6599	67.2202	67.815	66.834	67.4549	68.2957	67.1675	66.3033	67.8404	66.382	68.1769	66.9478	67.585	68.1348
7	69.7021	96.4708	68.3197	68.9152	68.8139	68.9163	66.7411	100	96.5449	67.3721	68.893	96.429	97.8651	68.3725	97.8799	68.7361	68.2006	69.1961	67.2595	70.3344	68.4271	69.0689	68.7373	97.8304	68.6479	96.5256	68.4937	89.8779	69.0864	69.6673	66.359	68.5064	69.8701	70.0047	69.2536	98.3712	68.9939	68.4864	97.8275	68.2557	67.7666	69.8419	68.6189	69.0446	69.207	67.9802	70.5635	68.8718	67.9408
8	69.7695	99.6749	68.1894	69.14	68.9239	68.9403	67.0057	96.5449	100	67.3848	68.7862	99.0483	96.3723	68.2424	96.4661	68.6332	68.3883	69.0077	67.2864	70.5059	68.1082	69.0323	68.4275	96.5367	68.4434	99.6752	68.517	90.1063	68.8896	69.6746	66.5534	68.4749	69.7305	69.7768	68.9275	96.8052	68.9164	68.4107	96.3453	68.44	67.8941	69.8703	68.5615	68.9785	69.1411	68.1361	70.432	68.8241	67.7154
9	69.4907	67.1624	69.6834	68.4714	68.8838	69.7025	69.0693	67.3721	67.3848	100	72.8024	67.5115	67.3765	70.3674	67.4879	69.5494	70.4069	70.0116	68.4735	67.938	67.7377	69.7759	68.8158	67.5151	67.1332	67.4413	68.3564	67.4769	69.8633	69.0883	67.7745	70.4803	69.1007	68.2432	69.8757	67.406	69.7825	68.7777	67.3227	69.9527	68.4841	68.2911	67.5081	69.9334	66.7874	70.2956	67.9129	69.7053	68.765
10	70.3322	68.6625	70.2368	68.5575	69.3248	70.5883	67.6764	68.893	68.7862	72.8024	100	68.8509	68.7346	71.5249	69.0518	70.1775	71.3523	70.3919	68.8341	68.3745	67.965	70.5119	68.9091	68.8913	68.4921	69.0233	68.9507	68.9329	70.5806	69.6142	67.3999	71.4964	69.4989	69.9169	70.5438	69.0117	70.0425	68.9843	69.0472	70.9338	67.9787	69.7385	68.3978	70.4392	68.1714	69.1053	68.2142	70.1942	68.1186
11	69.6237	99.0167	68.2934	69.3743	69.0401	69.0865	66.7302	96.429	99.0483	67.5115	68.8509	100	96.3356	68.4517	96.2922	68.7569	68.2867	68.9584	67.5715	70.357	68.1743	68.908	68.5989	96.4198	68.7262	98.9686	68.5706	89.9328	68.9198	69.7562	66.5459	68.6624	69.7097	69.9872	69.0929	96.7729	68.9744	68.6993	96.2067	68.5601	67.7015	69.7832	68.7841	69.0384	69.0942	68.0546	70.4803	68.8296	67.9201
12	69.7309	96.3841	68.3653	68.995	68.8967	69.0149	66.7895	97.8651	96.3723	67.3765	68.7346	96.3356	100	68.3891	99.8576	68.6262	68.3623	69.0829	67.5169	70.43	67.9657	68.9873	68.6817	98.7864	68.6241	96.386	68.5594	89.8397	68.8914	69.815	66.5394	68.4274	69.783	70.0089	69.196	97.7551	69.2137	68.4688	99.9009	68.2621	67.7254	69.9178	68.6732	68.911	69.2166	67.9112	70.4038	68.8656	67.9414
13	70.1167	68.1676	71.9761	68.2744	68.816	70.1929	67.7188	68.3725	68.2424	70.3674	71.5249	68.4517	68.3891	100	68.4674	71.8368	97.5516	69.9046	69.1025	67.9246	67.7767	70.1696	69.243	68.3513	68.7262	68.214	70.0127	68.4746	70.1024	69.0686	67.1943	97.4123	69.1549	70.095	70.1816	68.3372	69.7296	69.0917	68.3198	74.6296	67.3308	70.0509	68.6832	70.2693	68.1025	68.6907	67.9174	69.6388	67.7886
14	69.9614	96.5131	68.4499	69.2407	68.7513	69.105	66.686	97.8799	96.4661	67.4879	69.0518	96.2922	99.8576	68.4674	100	68.655	68.3535	69.2182	67.5551	70.4699	68.1878	69.0177	68.6318	98.8249	68.8074	96.4335	68.4639	89.7541	69.0592	69.7713	66.6255	68.4447	69.7511	70.1302	69.1972	97.763	69.235	68.5926	99.8793	68.3488	67.7991	70.0726	68.6671	68.9626	69.2293	67.9145	70.5197	69.1639	67.8026
15	69.9106	68.5354	90.1278	68.5703	68.6304	69.4441	67.8377	68.7361	68.6332	69.5494	70.1775	68.7569	68.6262	71.8368	68.655	100	71.5777	69.6099	68.538	68.1871	68.0868	69.4945	69.1347	68.5694	68.566	68.6802	71.9366	68.6449	69.5548	68.8929	67.2865	71.8107	69.0088	69.7121	69.5112	68.5879	69.1382	68.8732	68.6308	70.9543	67.7705	69.6416	68.8866	69.3345	68.417	68.6552	68.115	69.1689	67.728
16	70.1205	68.2363	71.7397	68.319	68.6823	70.267	67.7752	68.2006	68.3883	70.4069	71.3523	68.2867	68.3623	97.5516	68.3535	71.5777	100	70.011	68.8177	68.0034	68.0738	70.2312	69.0449	68.3421	68.919	68.3494	69.7719	68.363	70.2586	69.0556	67.1212	97.739	69.1658	70.1379	70.0567	68.3679	69.7077	69.1474	68.1628	74.2682	67.3433	69.8871	68.5323	70.2291	67.879	68.5942	67.7908	69.8403	67.6904
17	74.5998	69.0257	69.5579	68.3393	68.7132	92.6141	67.334	69.1961	69.0077	70.0116	70.3919	68.9584	69.0829	69.9046	69.2182	69.6099	70.011	100	68.6579	68.5085	67.6829	92.1398	68.6195	69.1281	68.4952	69.2021	68.2493	69.1322	91.7387	69.4051	66.9624	69.9674	69.2133	69.8662	92.3415	69.2079	86.5521	68.9097	69.0986	69.9922	67.4977	69.7793	68.395	92.4886	67.8025	69.0891	68.4553	86.6458	68.0927
18	68.1792	67.2691	68.5123	67.7703	67.7414	68.355	68.9626	67.2595	67.2864	68.4735	68.8341	67.5715	67.5169	69.1025	67.5551	68.538	68.8177	68.6579	100	67.3729	67.148	68.205	68.5072	67.2593	67.3026	67.4192	67.6134	67.4207	68.323	67.8859	67.4985	68.9172	67.9359	68.2577	68.2696	67.2764	68.2384	68.3343	67.4183	68.3944	67.2624	68.0268	67.1381	68.246	67.4168	67.9252	67.2281	68.2245	67.5337
19	68.6889	70.2485	68.1259	68.2689	68.961	68.3472	67.1933	70.3344	70.5059	67.938	68.3745	70.357	70.43	67.9246	70.4699	68.1871	68.0034	68.5085	67.3729	100	68.0806	68.5201	68.4613	70.4358	67.8861	70.5272	68.2995	70.4063	68.3969	70.0237	66.7386	68.0172	69.7197	68.6737	68.6521	70.5432	68.036	68.5262	70.345	68.0175	68.4777	68.3184	68.3011	68.4113	68.3167	68.7169	93.5655	68.6068	68.2565
20	67.7298	68.3532	68.2043	67.8277	68.1705	67.9665	67.0844	68.4271	68.1082	67.7377	67.965	68.1743	67.9657	67.7767	68.1878	68.0868	68.0738	67.6829	67.148	68.0806	100	67.9977	68.7409	67.896	67.5214	68.3355	68.0475	68.287	67.7003	68.5387	66.4563	68.1081	68.7457	68.0118	68.1284	68.3006	67.9138	68.6108	68.1775	67.8445	68.1763	67.909	69.3559	67.829	68.7716	67.7895	67.8535	68.0358	68.3732
21	74.4347	68.9343	69.6562	68.2179	68.785	93.4032	67.5994	69.0689	69.0323	69.7759	70.5119	68.908	68.9873	70.1696	69.0177	69.4945	70.2312	92.1398	68.205	68.5201	67.9977	100	68.8525	69.0354	68.4589	68.9738	68.4529	68.8393	91.3817	69.0454	66.7654	70.1371	69.0459	69.9359	93.8697	69.0787	86.3355	68.7131	68.9683	70.055	67.3199	69.6283	68.3882	93.2061	67.8896	68.7901	68.4415	86.2946	67.8123
22	68.9259	68.6938	68.9727	69.9507	68.7283	68.7224	67.862	68.7373	68.4275	68.8158	68.9091	68.5989	68.6817	69.243	68.6318	69.1347	69.0449	68.6195	68.5072	68.4613	68.7409	68.8525	100	68.7103	67.9437	68.8425	68.4177	68.8125	68.498	69.0497	67.2172	69.282	68.9175	69.1136	68.8042	68.7395	68.7804	99.8146	68.5981	68.8896	68.1881	69.129	68.5277	68.6499	68.2936	68.6561	68.3746	68.8949	68.4574
23	69.8136	96.4636	68.1994	69.2759	69.0798	69.0687	67.0249	97.8304	96.5367	67.5151	68.8913	96.4198	98.7864	68.3513	98.8249	68.5694	68.3421	69.1281	67.2593	70.4358	67.896	69.0354	68.7103	100	68.6895	96.4792	68.4198	89.8164	68.8243	69.9144	66.6283	68.4335	69.7177	69.6083	69.159	97.73	68.997	68.6353	98.7545	68.2988	67.4822	69.8968	68.7878	68.9576	69.2868	67.9375	70.405	69.105	67.6661
24	68.5451	68.7943	68.1931	68.2482	67.9007	68.1342	66.3252	68.6479	68.4434	67.1332	68.4921	68.7262	68.6241	68.7262	68.8074	68.566	68.919	68.4952	67.3026	67.8861	67.5214	68.4589	67.9437	68.6895	100	68.6002	68.3169	68.8016	68.484	68.3074	66.2292	68.8701	68.355	69.441	68.4567	68.7284	68.3548	67.9566	68.5757	68.7154	66.9603	69.4914	68.804	68.1872	68.491	67.4751	67.8906	68.3447	67.4659
25	70.0489	99.8946	68.3632	69.2681	69.1307	69.0437	66.7945	96.5256	99.6752	67.4413	69.0233	98.9686	96.386	68.214	96.4335	68.6802	68.3494	69.2021	67.4192	70.5272	68.3355	68.9738	68.8425	96.4792	68.6002	100	68.4854	89.9947	68.8162	69.8011	66.4594	68.442	69.904	69.7198	69.1838	96.7227	69.0465	68.7017	96.3115	68.1607	67.5799	69.9571	68.6442	68.7074	69.177	67.9455	70.4169	69.2034	67.9257
26	68.9086	68.5312	71.8671	68.3997	68.3428	68.0806	67.0465	68.4937	68.517	68.3564	68.9507	68.5706	68.5594	70.0127	68.4639	71.9366	69.7719	68.2493	67.6134	68.2995	68.0475	68.4529	68.4177	68.4198	68.3169	68.4854	100	68.5682	68.2836	68.776	66.7771	69.9463	68.6809	68.9502	68.4238	68.3155	68.2267	68.4759	68.313	69.4659	67.369	69.0473	69.0432	68.1674	68.3793	68.1954	68.2323	68.1027	67.2017
27	69.6339	89.9819	68.4289	69.5477	68.8794	68.8824	66.8921	89.8779	90.1063	67.4769	68.9329	89.9328	89.8397	68.4746	89.7541	68.6449	68.363	69.1322	67.4207	70.4063	68.287	68.8393	68.8125	89.8164	68.8016	89.9947	68.5682	100	68.9503	69.8824	66.7685	68.3927	69.9882	69.5725	69.2912	89.8181	68.9055	68.6875	89.7197	68.278	67.7374	69.9291	68.4142	68.8179	68.8569	68.179	70.4592	68.9162	67.9768
28	75.4467	68.6999	69.7216	68.0421	68.5686	91.7923	67.2684	69.0864	68.8896	69.8633	70.5806	68.9198	68.8914	70.1024	69.0592	69.5548	70.2586	91.7387	68.323	68.3969	67.7003	91.3817	68.498	68.8243	68.484	68.8162	68.2836	68.9503	100	69.1166	66.6977	70.2325	69.0939	69.8156	91.5964	69.023	86.5677	68.6436	68.9918	70.1525	67.228	69.8958	68.342	91.7801	67.7392	68.8292	68.2206	86.6065	68.1174
29	69.353	69.6621	68.9222	68.9044	70.4039	69.1646	67.6301	69.6673	69.6746	69.0883	69.6142	69.7562	69.815	69.0686	69.7713	68.8929	69.0556	69.4051	67.8859	70.0237	68.5387	69.0454	69.0497	69.9144	68.3074	69.8011	68.776	69.8824	69.1166	100	67.4915	68.8658	99.0383	69.5595	69.1404	69.7664	68.9923	68.8152	69.8438	68.7862	68.3426	69.4569	68.653	69.0636	68.5488	71.111	69.9591	69.117	68.2982
30	66.4891	66.6218	67.2651	66.945	67.0888	66.7198	68.0882	66.359	66.5534	67.7745	67.3999	66.5459	66.5394	67.1943	66.6255	67.2865	67.1212	66.9624	67.4985	66.7386	66.4563	66.7654	67.2172	66.6283	66.2292	66.4594	66.7771	66.7685	66.6977	67.4915	100	67.3889	67.2154	66.5381	66.8882	66.4264	66.6955	67.1225	66.5194	66.6847	67.4517	66.3945	66.4987	66.8507	66.2926	67.2843	66.6322	66.9218	67.0208
31	70.2526	68.1859	71.931	68.4354	68.5734	70.2479	67.7588	68.5064	68.4749	70.4803	71.4964	68.6624	68.4274	97.4123	68.4447	71.8107	97.739	69.9674	68.9172	68.0172	68.1081	70.1371	69.282	68.4335	68.8701	68.442	69.9463	68.3927	70.2325	68.8658	67.3889	100	69.1597	70.1055	70.2515	68.5297	69.7291	69.2669	68.2757	74.2679	67.3498	70.0285	68.8013	70.1917	68.2636	68.9388	67.8515	69.8135	67.693
32	69.3222	69.6472	68.8835	68.8702	70.3826	69.2071	67.381	69.8701	69.7305	69.1007	69.4989	69.7097	69.783	69.1549	69.7511	69.0088	69.1658	69.2133	67.9359	69.7197	68.7457	69.0459	68.9175	69.7177	68.355	69.904	68.6809	69.9882	69.0939	99.0383	67.2154	69.1597	100	69.4718	69.1257	69.7428	68.9824	68.9176	69.9335	68.7617	68.2187	69.3748	68.7856	68.9952	68.6389	70.9917	69.7998	69.3172	68.0603
33	70.3261	69.6931	69.5471	69.3687	68.4341	69.8382	66.7653	70.0047	69.7768	68.2432	69.9169	69.9872	70.0089	70.095	70.1302	69.7121	70.1379	69.8662	68.2577	68.6737	68.0118	69.9359	69.1136	69.6083	69.441	69.7198	68.9502	69.5725	69.8156	69.5595	66.5381	70.1055	69.4718	100	69.8219	69.8995	69.6103	68.9305	69.9662	70.5004	67.2212	86.2334	69.8093	69.7828	69.0219	68.5141	68.5799	69.7559	67.6197
34	74.4314	69.0348	69.6904	68.3464	68.5607	94.8755	67.5826	69.2536	68.9275	69.8757	70.5438	69.0929	69.196	70.1816	69.1972	69.5112	70.0567	92.3415	68.2696	68.6521	68.1284	93.8697	68.8042	69.159	68.4567	69.1838	68.4238	69.2912	91.5964	69.1404	66.8882	70.2515	69.1257	69.8219	100	69.025	86.479	68.687	69.1789	70.0086	67.5668	69.6062	68.4065	94.5854	68.0244	68.9215	68.5776	86.2698	68.24
35	69.7483	96.82	68.4228	69.3167	68.8412	69.0843	66.6599	98.3712	96.8052	67.406	69.0117	96.7729	97.7551	68.3372	97.763	68.5879	68.3679	69.2079	67.2764	70.5432	68.3006	69.0787	68.7395	97.73	68.7284	96.7227	68.3155	89.8181	69.023	69.7664	66.4264	68.5297	69.7428	69.8995	69.025	100	69.1003	68.3799	97.696	68.2641	67.751	69.952	68.5668	68.8448	69.2965	67.8349	70.4821	69.0784	67.8615
36	74.2498	68.847	68.9113	68.3078	68.3335	86.5087	67.2202	68.9939	68.9164	69.7825	70.0425	68.9744	69.2137	69.7296	69.235	69.1382	69.7077	86.5521	68.2384	68.036	67.9138	86.3355	68.7804	68.997	68.3548	69.0465	68.2267	68.9055	86.5677	68.9923	66.6955	69.7291	68.9824	69.6103	86.479	69.1003	100	68.6593	69.2285	69.7285	67.2422	69.5652	68.4499	86.5993	67.9339	68.661	68.4609	88.9856	68.1983
37	68.9003	68.6297	68.9642	69.7017	68.6787	68.7124	67.815	68.4864	68.4107	68.7777	68.9843	68.6993	68.4688	69.0917	68.5926	68.8732	69.1474	68.9097	68.3343	68.5262	68.6108	68.7131	99.8146	68.6353	67.9566	68.7017	68.4759	68.6875	68.6436	68.8152	67.1225	69.2669	68.9176	68.9305	68.687	68.3799	68.6593	100	68.5784	68.8387	68.2026	68.8818	68.306	68.6081	68.2332	68.5624	68.3817	68.6845	68.3891
38	69.9058	96.4444	68.38	69.0255	69.0705	69.0144	66.834	97.8275	96.3453	67.3227	69.0472	96.2067	99.9009	68.3198	99.8793	68.6308	68.1628	69.0986	67.4183	70.345	68.1775	68.9683	68.5981	98.7545	68.5757	96.3115	68.313	89.7197	68.9918	69.8438	66.5194	68.2757	69.9335	69.9662	69.1789	97.696	69.2285	68.5784	100	68.3855	67.7202	69.9179	68.731	68.7707	69.2376	67.8735	70.4818	68.9731	67.8459
39	70.2779	68.2739	70.9276	68.3283	68.5358	70.2026	67.4549	68.2557	68.44	69.9527	70.9338	68.5601	68.2621	74.6296	68.3488	70.9543	74.2682	69.9922	68.3944	68.0175	67.8445	70.055	68.8896	68.2988	68.7154	68.1607	69.4659	68.278	70.1525	68.7862	66.6847	74.2679	68.7617	70.5004	70.0086	68.2641	69.7285	68.8387	68.3855	100	67.0595	70.0558	68.6059	69.9905	68.1829	68.3978	67.8436	69.7881	67.4079
40	67.2402	67.6923	67.5179	67.9718	68.5273	67.2796	68.2957	67.7666	67.8941	68.4841	67.9787	67.7015	67.7254	67.3308	67.7991	67.7705	67.3433	67.4977	67.2624	68.4777	68.1763	67.3199	68.1881	67.4822	66.9603	67.5799	67.369	67.7374	67.228	68.3426	67.4517	67.3498	68.2187	67.2212	67.5668	67.751	67.2422	68.2026	67.7202	67.0595	100	67.4064	66.9774	67.2234	67.1343	68.2626	68.6395	67.4403	71.501
41	70.3884	69.9107	69.3644	69.2818	68.3448	69.5814	67.1675	69.8419	69.8703	68.2911	69.7385	69.7832	69.9178	70.0509	70.0726	69.6416	69.8871	69.7793	68.0268	68.3184	67.909	69.6283	69.129	69.8968	69.4914	69.9571	69.0473	69.9291	69.8958	69.4569	66.3945	70.0285	69.3748	86.2334	69.6062	69.952	69.5652	68.8818	69.9179	70.0558	67.4064	100	69.5262	69.7477	68.7996	68.3658	68.4537	69.4981	67.7427
42	68.9064	68.6051	68.7449	68.2183	68.0512	68.3235	66.3033	68.6189	68.5615	67.5081	68.3978	68.7841	68.6732	68.6832	68.6671	68.8866	68.5323	68.395	67.1381	68.3011	69.3559	68.3882	68.5277	68.7878	68.804	68.6442	69.0432	68.4142	68.342	68.653	66.4987	68.8013	68.7856	69.8093	68.4065	68.5668	68.4499	68.306	68.731	68.6059	66.9774	69.5262	100	68.3482	69.2711	67.9086	68.0489	68.3543	67.6328
43	74.7284	68.8105	69.6231	67.9913	68.5033	96.183	67.8404	69.0446	68.9785	69.9334	70.4392	69.0384	68.911	70.2693	68.9626	69.3345	70.2291	92.4886	68.246	68.4113	67.829	93.2061	68.6499	68.9576	68.1872	68.7074	68.1674	68.8179	91.7801	69.0636	66.8507	70.1917	68.9952	69.7828	94.5854	68.8448	86.5993	68.6081	68.7707	69.9905	67.2234	69.7477	68.3482	100	67.7111	68.7986	68.4805	86.472	68.1307
44	68.1664	69.1475	68.1937	68.657	68.0057	67.7247	66.382	69.207	69.1411	66.7874	68.1714	69.0942	69.2166	68.1025	69.2293	68.417	67.879	67.8025	67.4168	68.3167	68.7716	67.8896	68.2936	69.2868	68.491	69.177	68.3793	68.8569	67.7392	68.5488	66.2926	68.2636	68.6389	69.0219	68.0244	69.2965	67.9339	68.2332	69.2376	68.1829	67.1343	68.7996	69.2711	67.7111	100	67.519	68.0601	67.8519	67.5533
45	68.5253	68.0276	68.4485	68.2945	69.698	68.7629	68.1769	67.9802	68.1361	70.2956	69.1053	68.0546	67.9112	68.6907	67.9145	68.6552	68.5942	69.0891	67.9252	68.7169	67.7895	68.7901	68.6561	67.9375	67.4751	67.9455	68.1954	68.179	68.8292	71.111	67.2843	68.9388	70.9917	68.5141	68.9215	67.8349	68.661	68.5624	67.8735	68.3978	68.2626	68.3658	67.9086	68.7986	67.519	100	69.0078	68.8984	68.3721
46	68.8699	70.4101	68.0928	68.3466	69.0435	68.2055	66.9478	70.5635	70.432	67.9129	68.2142	70.4803	70.4038	67.9174	70.5197	68.115	67.7908	68.4553	67.2281	93.5655	67.8535	68.4415	68.3746	70.405	67.8906	70.4169	68.2323	70.4592	68.2206	69.9591	66.6322	67.8515	69.7998	68.5799	68.5776	70.4821	68.4609	68.3817	70.4818	67.8436	68.6395	68.4537	68.0489	68.4805	68.0601	69.0078	100	68.5032	68.2008
47	74.2521	68.9824	69.2919	68.3508	68.8579	86.3973	67.585	68.8718	68.8241	69.7053	70.1942	68.8296	68.8656	69.6388	69.1639	69.1689	69.8403	86.6458	68.2245	68.6068	68.0358	86.2946	68.8949	69.105	68.3447	69.2034	68.1027	68.9162	86.6065	69.117	66.9218	69.8135	69.3172	69.7559	86.2698	69.0784	88.9856	68.6845	68.9731	69.7881	67.4403	69.4981	68.3543	86.472	67.8519	68.8984	68.5032	100	68.2604
48	67.5596	67.814	67.6965	67.4313	68.3804	68.0339	68.1348	67.9408	67.7154	68.765	68.1186	67.9201	67.9414	67.7886	67.8026	67.728	67.6904	68.0927	67.5337	68.2565	68.3732	67.8123	68.4574	67.6661	67.4659	67.9257	67.2017	67.9768	68.1174	68.2982	67.0208	67.693	68.0603	67.6197	68.24	67.8615	68.1983	68.3891	67.8459	67.4079	71.501	67.7427	67.6328	68.1307	67.5533	68.3721	68.2008	68.2604	100
49	71.9896	69.0233	70.731	68.6599	68.7491	70.7623	67.4556	69.5229	69.4039	70.5521	70.9928	69.0375	69.3258	72.3003	69.3241	70.8037	72.2987	70.8598	68.5278	68.3381	67.8914	70.6968	69.1251	69.1365	69.2751	69.2359	69.0896	69.2299	71.6459	69.4209	67.023	72.4294	69.4952	73.049	70.7196	69.2062	70.4251	69.0783	69.4107	72.4159	67.3484	72.941	68.654	70.7858	68.3349	68.9366	68.4919	70.392	67.7308
50	69.8405	98.8738	68.2775	69.5448	69.1232	69.0204	66.7521	96.4438	98.9546	67.0359	68.902	99.0333	96.3317	68.1917	96.4441	68.5934	68.1619	69.0725	67.2204	70.485	68.4454	68.8948	68.5691	96.4598	68.6025	99.0654	68.4685	89.9746	68.7456	69.7266	66.6259	68.2186	69.7495	69.9122	68.9999	96.7706	68.8605	68.6504	96.3804	68.4408	67.7316	69.7811	68.7722	68.8104	69.2096	68.0622	70.5943	68.8157	67.9261
51	74.2078	68.9604	69.0909	68.2383	68.8952	86.3103	67.2866	69.034	68.9778	69.7576	70.1285	69.0224	69.1226	69.7301	69.2558	69.0415	69.7967	86.4913	68.0744	68.5536	68.171	86.1127	68.8698	69.2418	68.426	69.2488	68.4746	68.9662	86.5002	69.3286	66.9522	69.8766	69.2686	69.737	86.2208	69.1298	88.9759	68.7598	69.1504	69.6875	67.5255	69.6083	68.2213	86.3222	67.9038	68.923	68.6061	99.8578	68.3464
52	67.5839	67.7793	67.7638	67.7751	68.5624	68.143	68.0685	68.0284	67.8628	68.7157	68.508	68.0359	67.9739	68.0842	67.9551	67.8879	67.8563	68.3164	67.6859	67.9885	68.5462	68.4774	68.5751	67.6433	67.143	67.9725	67.2931	67.9518	68.1947	68.1732	67.1357	68.1032	68.2807	67.6723	68.438	67.7861	68.177	68.5464	67.7835	67.5724	71.6919	67.6143	67.644	68.1161	67.5652	68.5356	68.1755	68.2976	97.0507
53	70.275	69.038	70.5196	68.951	69.0081	70.1919	67.4907	69.1034	69.0352	70.0779	70.3333	68.8757	68.9894	71.3208	69.1118	70.6059	71.3911	70.2863	68.2716	68.4673	68.2708	70.3154	69.4904	68.9623	69.0318	69.0762	68.7129	69.1299	70.3331	69.1677	67.1483	71.4251	69.3639	71.6127	70.344	69.1647	70.1367	69.2718	69.0986	71.3384	67.7767	71.5403	68.9516	70.2837	68.0765	69.1005	68.1864	70.0901	68.0569
54	68.4127	67.7657	68.7225	67.8347	68.3531	68.3339	68.575	67.9236	67.8503	68.9327	69.11	67.9036	67.7797	69.2135	67.7327	68.9445	69.1226	68.3767	71.7483	67.8769	67.534	68.0767	68.7398	67.763	67.6569	67.8439	68.3031	67.7812	68.4001	68.3342	68.0091	69.3912	68.3464	69.2228	68.3736	67.9178	68.23	68.6176	67.7992	68.7941	67.3663	68.4733	67.4952	68.3043	67.5124	68.2842	67.8286	68.4383	67.9161
55	70.2908	69.6021	70.7312	69.177	69.034	69.6293	67.121	69.461	69.5353	68.8032	70.3368	69.68	69.707	71.7094	69.4979	70.7223	71.6211	69.5795	68.4424	68.7513	68.5302	69.6548	69.0833	69.5306	69.6443	69.4613	70.0295	69.3885	69.8502	69.6719	66.5195	71.7863	69.5265	71.3035	70.1085	69.6076	69.5952	68.8715	69.4098	72.0569	67.2073	71.4667	69.5956	69.8242	68.9682	68.7889	68.6536	69.5869	67.7141
56	70.4294	68.4078	71.875	68.4554	68.8564	70.1727	67.7762	68.44	68.6591	70.5483	71.6165	68.6896	68.4861	97.3854	68.6351	71.7567	97.6854	69.979	69.0985	68.0452	68.0035	70.3454	69.1937	68.5679	68.956	68.7327	69.9373	68.4889	70.3183	69.2288	67.3495	97.5842	69.1981	70.2651	70.241	68.4614	69.89	69.1089	68.3502	74.2445	67.2585	70.1994	68.6299	70.3761	68.2288	68.7825	68.107	69.9352	67.8887
57	70.2985	69.9634	68.4982	68.6387	68.1887	69.1264	66.7594	70.2875	70.1456	67.4985	69.0846	70.3017	70.2516	68.7617	70.2515	68.7749	68.6633	69.1095	67.5809	69.4408	67.7358	69.2989	68.2825	70.3323	69.2401	70.4707	70.1978	70.0316	69.2402	69.2343	66.1831	68.9336	69.1498	70.0037	69.4359	70.2716	68.9493	68.2577	70.41	68.6928	67.225	69.8836	69.0012	69.1731	69.0221	67.9878	69.5558	69.0485	67.2748
58	68.6482	68.6498	72.0981	68.1975	68.2533	68.1772	67.2602	68.4577	68.5798	68.3301	69.1919	68.5311	68.6432	70.0442	68.4532	72.044	69.8221	68.2435	67.8554	68.2146	67.9714	68.4471	68.3879	68.6487	68.2946	68.5446	94.3365	68.5376	68.3333	69.0262	66.9772	69.945	68.8765	69.1697	68.5181	68.6878	68.112	68.4171	68.6442	69.4907	67.5159	68.9715	69.0531	68.3969	68.5347	68.2631	68.3281	68.0734	67.2957
59	67.816	68.5268	67.8164	68.5761	68.3105	67.6677	67.0885	68.5238	68.4548	67.3488	67.8445	68.5311	68.5667	67.6528	68.6639	68.2356	67.7587	67.5886	67.2367	68.3186	68.185	67.6107	69.0161	68.6585	67.7221	68.4271	68.3804	68.5477	67.3064	68.8527	67.0447	67.7912	68.5306	68.1497	67.7751	68.6321	67.6808	68.6974	68.4526	67.4935	67.953	68.0889	67.9523	67.4225	67.903	67.8115	68.0872	67.8053	67.456
60	68.2215	66.8645	68.3809	67.6607	67.9914	68.7794	68.9207	67.1937	66.8523	69.0197	68.8167	67.185	67.2595	68.7887	67.1393	68.3999	68.7359	68.8724	69.7567	67.3323	67.4742	68.6314	68.6695	67.1143	67.2042	67.1173	67.2198	67.2173	68.5918	68.008	67.5373	68.8049	68.0708	68.0335	68.7218	66.9576	68.6127	68.7069	67.0582	68.4434	67.7929	67.823	67.0506	68.7571	67.2605	68.276	67.0546	68.7602	68.8499
61	74.6048	68.8076	69.7466	68.4117	68.58	92.6891	67.202	69.1579	69.0774	69.8787	70.7202	69.045	68.937	70.3811	68.954	69.573	70.3517	91.6275	68.2918	68.3566	67.672	91.9812	68.6185	68.8868	68.1162	68.9364	68.2107	68.9041	92.5256	69.1551	66.7327	70.5181	68.9552	69.8835	92.4455	69.1752	86.7627	68.5726	68.836	70.1363	67.2552	69.8039	68.3488	92.7887	67.8584	68.9897	68.3898	86.6157	67.9262
62	68.1405	69.4798	67.9329	68.1586	67.7643	67.3921	66.4275	69.4449	69.4182	67.2102	67.8647	69.502	69.4762	67.6285	69.3707	68.1424	67.4354	67.828	66.8283	68.5593	68.9932	67.8459	68.0853	69.5136	68.5694	69.5078	68.7861	69.4344	67.529	68.7948	66.251	67.7265	68.7345	68.8295	67.8391	69.4263	67.5696	67.8579	69.4836	67.8935	67.2641	68.8373	69.3994	67.6756	70.6327	67.6688	68.1131	67.6866	68.065
63	70.1422	70.1742	68.5066	68.5922	68.1989	69.3433	66.4708	70.231	70.0832	67.3987	68.9963	70.2875	70.4324	68.6698	70.0777	68.761	68.6995	69.1244	67.7143	69.5088	67.8158	69.3482	68.3507	70.363	69.3495	70.4421	70.5222	70.0564	69.1735	69.166	66.5057	68.9699	69.1621	69.8185	69.6151	70.215	69.1077	68.3486	70.3785	69.0043	67.3188	70.0091	69.3801	69.1953	68.6069	67.5934	69.5239	69.1331	67.8603
64	67.4848	68.0787	67.8104	67.9641	68.7758	67.6199	68.2951	67.8276	68.1191	68.4506	68.0122	68.0785	68.0606	67.7035	67.8567	68.0522	67.706	67.6992	67.6035	69.5701	68.542	67.6747	68.6143	68.0007	66.7883	67.8963	67.7301	68.4729	67.3122	68.8434	67.4797	67.8913	68.7531	67.2783	67.9955	68.3511	67.7181	68.4512	67.9409	67.3384	82.5646	67.3003	67.4065	67.8436	67.6244	68.8231	69.468	67.9517	71.1758
65	70.3762	70.401	68.7334	68.6451	68.5894	69.0684	66.2659	70.5147	70.518	67.4824	69.0686	70.4558	70.4343	68.8652	70.4566	68.852	68.8982	69.2374	67.5933	69.4877	67.9787	69.2445	68.4788	70.3646	69.3881	70.4071	69.9641	70.2238	69.5811	69.5705	66.8532	68.853	69.4533	70.1329	69.5409	70.3327	69.129	68.5086	70.549	68.8546	67.3256	70.1773	69.4665	69.226	68.96	67.8071	69.5907	69.1231	67.6477
66	69.6211	99.5317	68.3746	69.1096	68.8245	68.8856	66.7395	96.5399	99.5182	67.2487	68.9621	99.0255	96.4157	68.3784	96.5095	68.7015	68.0777	69.0634	67.2107	70.2905	68.3626	68.7492	68.5582	96.4678	68.6563	99.5106	68.3377	89.9914	68.7979	69.7339	66.402	68.3445	69.6164	69.7727	68.9021	96.8051	68.8449	68.754	96.4555	68.3263	67.6269	69.8118	68.526	68.8232	69.1671	67.8854	70.4611	68.8158	67.9446
67	69.908	84.6267	68.3729	69.5288	68.9145	69.084	66.9311	84.5671	84.5458	67.6294	68.9371	84.5612	84.6227	68.4531	84.6369	68.7283	68.5097	69.28	67.5267	70.5214	68.383	69.0733	69.1091	84.5749	69.0192	84.6642	68.4566	84.0174	69.0143	69.9585	66.6845	68.6394	69.8847	70.1987	69.179	84.6508	69.0854	68.8568	84.6507	68.3138	67.7516	70.1352	68.8724	69.1532	69.7615	68.2952	70.6401	69.1903	68.1055
68	69.7659	99.5295	68.504	69.1986	68.8742	68.986	66.505	96.4742	99.5523	67.4905	68.8196	99.0716	96.4414	68.2957	96.5064	68.6653	68.2373	69.0605	67.3779	70.3314	68.4672	69.049	68.7421	96.5251	68.7254	99.5328	68.4931	90.0881	68.9734	69.8006	66.3281	68.4853	69.8834	69.6266	68.9463	96.7941	69.0364	68.8158	96.3982	68.4902	67.6446	69.8306	68.6465	68.8957	69.2323	68.0225	70.4193	69.0131	67.8582
69	70.2631	68.2978	72.0166	68.3838	68.6556	70.1721	67.7237	68.3187	68.4464	70.4892	71.6899	68.788	68.3898	97.4057	68.5413	71.6795	97.6926	70.111	69.1154	68.0206	67.9408	70.1843	69.3308	68.3174	68.8556	68.5338	69.882	68.4819	70.2162	68.9556	67.2736	97.5396	69.1919	70.2815	70.1762	68.4237	69.6984	69.2193	68.2837	74.5004	67.3762	70.135	68.6968	70.4547	68.2246	68.8946	68.046	69.8303	67.6798
70	67.6218	67.1571	67.4427	66.9246	67.8003	67.646	67.1259	67.3531	66.8754	68.1596	67.9222	67.1038	67.0698	67.7988	67.0406	67.515	67.8232	67.7075	67.0663	67.1303	67.5317	67.6495	67.8161	67.004	66.8565	67.2992	67.2475	67.2484	67.7204	68.175	66.6972	67.739	68.3519	67.2855	67.9264	67.2911	67.5357	67.6347	66.825	67.4862	67.7245	67.2882	67.2491	67.753	66.7607	68.043	67.2004	67.8341	68.2573
71	67.6764	68.5876	68.0645	68.524	68.2629	67.4654	66.793	68.7842	68.5879	67.5746	67.7391	68.5856	68.6332	67.7238	68.5702	68.0721	68.0187	67.7203	67.5321	68.3965	67.9361	67.6958	69.1001	68.6119	67.8022	68.5873	68.5076	68.6638	67.4628	68.8832	67.1137	67.8672	68.8658	68.4388	67.7118	68.6715	67.7067	69.0245	68.6929	67.6487	67.8212	68.3466	67.8985	67.5001	67.8085	68.1389	68.3001	67.937	67.6996
72	70.4095	68.7293	70.3259	68.5805	69.1593	70.7517	68.0562	68.9151	68.9577	72.8637	92.0321	69.0233	69.0532	71.6889	68.9285	70.2972	71.3494	70.4631	68.6376	68.3327	67.9579	70.5744	69.2545	68.8352	68.4875	69.0145	68.9622	68.939	70.7648	69.5996	67.2189	71.4493	69.6891	69.7899	70.7515	69.0451	69.8769	69.1883	69.043	70.9827	67.9867	69.7619	68.5801	70.6155	68.1748	69.2834	68.0898	70.0975	68.2658
73	74.3804	68.8866	69.3037	68.4189	68.7967	86.7344	67.5553	69.0443	69.0079	69.9223	70.1934	69.0525	68.939	69.7932	68.9921	69.4122	69.7648	86.8183	68.4781	68.6639	68.2406	86.4546	68.7796	69.0695	68.5904	69.1168	68.3076	69.0265	86.8564	69.1379	66.8737	70.0244	69.2106	69.7127	86.7245	69.0606	90.9712	68.7609	68.9032	69.8435	67.5303	69.712	68.3383	86.7243	67.6985	69.0652	68.4522	91.6903	67.9009
74	69.9709	98.885	68.402	69.1512	68.9796	68.984	66.7455	96.4342	98.9491	67.2137	68.8392	99.0113	96.3425	68.2276	96.414	68.5548	68.1234	68.9475	67.1561	70.4124	68.3416	68.9606	68.7663	96.3267	68.7463	99.1123	68.4753	90.0229	68.9831	69.9641	66.3808	68.3273	69.563	69.9063	68.9831	96.7493	69.0653	68.4932	96.2738	68.3843	67.6116	69.813	68.778	69.0358	69.1187	67.7642	70.5838	69.0016	67.9403
75	67.7827	66.9665	68.2057	67.7153	67.7076	67.5468	68.8796	67.0856	67.1397	69.3224	68.3839	67.2982	67.2436	68.5536	67.1984	68.5275	68.6484	67.8614	69.0727	67.4634	67.2325	67.7029	68.5768	67.237	66.9228	66.994	67.8585	67.4857	67.9583	67.952	67.7737	68.537	67.9273	67.9089	67.8522	67.1598	67.743	68.493	67.3447	68.3805	67.4399	67.596	67.18	67.848	66.7493	68.2728	67.296	68.0148	67.5047
76	69.7435	99.0553	68.4774	69.4049	69.2637	68.9253	67.2067	96.3786	99.0811	67.822	69.1893	99.2803	96.352	68.4777	96.3328	68.8846	68.4009	68.9527	67.5532	70.4969	68.5346	69.0614	68.8738	96.4674	68.932	99.1031	68.7066	90.0623	68.8996	70.0131	66.5849	68.6112	69.8425	69.9283	69.0268	96.7355	68.8265	68.668	96.2343	68.2086	67.6697	69.7885	68.6973	68.933	69.3143	68.1766	70.5052	68.8965	68.1252
77	73.9765	69.1453	69.0608	68.1673	68.6081	82.385	67.2823	69.2509	69.2417	69.097	69.6837	69.2294	69.2304	69.4387	69.2918	69.2774	69.6033	82.7743	68.1148	68.4723	67.722	82.4384	68.7802	69.2942	68.513	69.2641	68.3903	69.0174	82.5509	69.3106	67.0409	69.6784	69.0979	69.9125	82.4562	69.1938	82.3497	68.8628	69.2283	69.727	67.3738	69.5422	68.2429	82.6789	68.2837	68.629	68.3439	81.8738	67.779
78	69.4739	68.1472	75.733	68.2336	68.2458	69.3161	67.513	68.0874	67.9643	69.1186	70.1908	68.0966	68.1685	72.1306	68.0582	75.4144	71.861	69.1806	68.6635	67.9654	67.7151	69.5723	68.8687	68.0134	68.4916	68.168	72.1125	67.9815	69.2584	68.5185	67.0235	72.0193	68.5351	69.488	69.4636	68.0742	68.853	68.7627	68.0532	71.0644	67.1735	69.5047	68.6459	69.3006	68.3576	68.1214	68.0017	68.9463	67.45
79	69.0364	68.8549	68.7337	67.9343	89.1108	68.7215	67.816	68.9813	69.0649	69.0905	69.4528	68.9728	68.8526	68.9082	68.8932	68.8422	68.8874	68.7697	67.6947	69.841	68.3447	68.975	68.8165	68.9957	68.1788	68.9285	68.4244	69.0406	68.8792	70.7681	67.1687	68.8961	70.6553	68.7512	68.9325	69.0744	68.5157	68.9187	68.9505	68.4848	68.5187	68.6239	68.1038	68.7324	68.2721	70.12	69.6564	68.682	68.3585
80	69.9586	98.7094	68.4	69.4002	69.0272	68.9071	66.6982	96.5394	98.7255	67.5806	68.9731	98.901	96.4494	68.4814	96.53	68.6927	68.4318	69.1247	67.3337	70.4078	68.3632	68.9163	68.714	96.4495	68.6559	98.7069	68.7231	89.8998	68.8624	69.541	66.4973	68.4822	69.856	69.9201	69.2639	96.8026	69.1577	68.7134	96.538	68.4164	67.6459	69.7259	68.605	69.075	69.1576	68.0235	70.5221	69.0152	67.7262
81	68.2515	67.8903	68.1892	68.0002	68.6069	68.2947	68.058	67.9276	67.8719	68.868	68.7072	68.1241	68.1254	68.4194	68.0111	68.3779	68.2403	68.6887	68.0602	68.2614	68.3094	68.2414	68.7928	67.877	67.5988	68.3481	68.0525	67.8611	68.5649	68.5044	67.3012	68.6725	68.61	67.9206	68.5533	67.8953	68.4693	68.6783	68.2071	67.9341	69.0401	67.8503	67.8257	68.6197	68.2446	68.5343	67.981	68.5704	69.9652
82	66.9911	66.5269	67.6522	67.1709	67.2017	67.4606	88.3784	66.6982	66.6971	68.6045	67.7143	66.6358	66.6713	67.533	66.6462	67.4232	67.7088	67.4225	69.1585	67.0837	66.7691	67.5135	67.6123	66.7819	66.652	66.4244	66.8853	66.7767	67.2842	67.2498	68.0528	67.6387	67.2199	66.741	67.5853	67.104	67.2923	67.5711	66.6468	67.2452	68.1386	66.7547	66.6751	67.6687	66.3268	68.02	66.7126	67.491	67.9207
83	80.9435	70.5732	69.1773	69.0956	68.8946	73.5648	66.8674	70.8787	70.4911	68.7056	69.9608	70.677	70.8682	69.508	70.8222	69.5958	69.5417	73.5727	67.7874	69.039	68.0319	73.4141	68.7315	70.7158	68.8328	70.6869	68.709	70.3055	73.6155	69.7613	66.3694	69.6272	69.7668	70.7689	73.5716	70.6058	73.367	68.8	70.9301	70.1133	67.3055	70.6794	68.984	73.4656	68.4856	68.6076	69.1065	73.2294	67.4735
84	69.7387	98.9374	68.2858	69.3763	69.1479	68.9634	66.7607	96.4978	98.9362	67.3756	68.8669	99.0312	96.3361	68.1272	96.4282	68.6809	68.2143	69.0085	67.3131	70.541	68.4469	68.7418	68.5935	96.3985	68.7512	98.9898	68.6016	90.022	68.8034	69.7769	66.8446	68.3367	69.8864	69.8864	69.1065	96.8095	68.9798	68.5928	96.349	68.2655	67.5215	69.5695	68.6388	68.9616	69.241	67.9767	70.4548	68.9349	68.0265
85	69.0469	71.5594	68.3308	68.6599	68.4402	68.5813	66.735	71.5961	71.4228	67.6388	68.828	71.6803	71.5397	68.3638	71.56	68.4167	68.4098	68.6513	67.3114	70.2315	68.2644	68.608	68.4231	71.5089	68.5431	71.5162	68.2935	71.2829	68.6607	68.8388	66.5777	68.6216	69.012	69.0372	68.7017	71.7281	68.7781	68.4097	71.5789	68.1355	68.1091	69.1158	68.5064	68.5695	68.8596	68.0168	70.4044	68.7436	68.0185
86	69.8733	98.7777	68.4338	69.2396	69.0129	68.915	66.75	96.6551	98.7743	67.4253	69.0068	98.9014	96.4255	68.1724	96.4503	68.7149	68.0666	69.1531	67.3125	70.3969	68.115	68.9549	68.6156	96.5635	68.6316	98.7543	68.4577	90.104	68.838	69.5789	66.4558	68.4096	69.5654	69.9619	69.1106	96.8911	68.9215	68.5769	96.4346	68.4324	67.7762	69.8364	68.6007	68.7442	69.2488	67.8415	70.3296	68.8933	68.0149
87	67.3177	67.0559	67.7524	67.7737	67.7382	67.7306	75.1911	67.2156	67.0827	69.2992	68.1828	66.9261	67.1035	67.9257	67.1812	68.0376	68.2048	67.7512	68.5063	67.9547	67.6076	67.6416	68.2255	67.0988	67.1038	67.1782	67.5173	67.1212	67.8006	67.7858	68.9065	67.9825	67.9292	67.3387	67.9486	66.9985	67.6376	68.2561	67.2488	67.408	68.3374	67.1116	67.0029	67.7178	67.2028	68.5658	67.1629	67.7875	68.444
88	68.4821	68.3358	68.2908	67.8097	69.8811	68.9158	68.5755	68.3201	68.6799	69.3296	68.9583	68.4031	68.2929	68.5665	68.4342	68.4164	68.5175	69.1591	67.7966	68.439	68.7059	69.057	69.0617	68.4377	67.5765	68.3932	67.9517	68.4864	69.0643	69.539	67.2761	68.4719	69.6613	68.212	69.0983	68.5095	68.7265	68.92	68.4119	68.22	69.4403	68.226	67.9955	69.036	67.739	69.5576	68.4621	69.1164	70.4217
89	69.3379	69.7598	68.8557	69.0279	70.5325	68.8902	67.6735	69.7922	69.7353	69.1079	69.6865	69.8608	69.8792	69.0671	69.8597	69.1284	69.0961	69.3665	67.7349	69.9776	68.6049	69.2198	68.9547	69.7853	68.3162	69.8943	68.9179	69.9806	69.259	99.8278	67.437	69.0221	99.1209	69.7164	69.1894	69.775	69.0113	68.8426	69.937	68.8469	68.107	69.7047	68.6642	68.9557	68.6485	70.999	69.8007	69.2442	68.3281
90	69.7844	99.6981	68.5099	69.4391	68.8026	69.0121	66.7229	96.453	99.8851	67.5341	68.9161	99.0656	96.3456	68.3834	96.4024	68.6574	68.431	68.9737	67.4354	70.3109	68.4998	68.8727	68.6429	96.5019	68.5996	99.717	68.3551	90.0323	68.7945	69.7094	66.6185	68.4802	69.7028	69.8013	69.0996	96.7836	68.906	68.5649	96.3362	68.4681	67.5815	69.8769	68.6431	68.8546	69.4982	67.9274	70.3613	68.813	68.0302
91	68.94	68.8789	68.9014	69.764	68.6742	68.8275	67.8764	68.7141	68.4737	68.9242	69.0853	68.6989	68.4451	69.2593	68.7881	69.1755	69.2688	68.9463	68.4564	68.4835	68.6647	68.7537	99.8834	68.6409	67.8898	68.8873	68.294	68.8678	68.6187	68.9698	67.1361	69.3137	68.9389	68.9722	68.7643	68.6549	68.7632	99.8326	68.6241	68.9722	68.282	68.9829	68.5622	68.6479	68.1603	68.3613	68.3657	68.7906	68.4749
92	68.8971	70.405	68.2489	68.096	68.8808	68.2318	66.9833	70.3874	70.6187	67.9584	68.2761	70.3941	70.4643	68.0505	70.4872	68.4128	67.8593	68.5113	67.2979	93.4231	68.0869	68.59	68.5458	70.424	67.9251	70.4829	68.2257	70.2974	68.2578	69.8115	66.6436	68.2216	69.8999	68.5848	68.4524	70.4124	68.5345	68.3863	70.4262	68.0585	68.4757	68.371	68.0838	68.3525	67.8654	68.9052	98.7128	68.4879	67.9885
93	67.3992	66.7571	67.5287	67.4493	67.1735	67.3541	99.9535	66.7946	66.9833	69.1619	67.6929	66.8929	66.9923	67.7675	66.906	67.8939	67.7359	67.4201	68.7886	67.0208	67.307	67.4896	68.0009	66.8651	66.8387	66.9429	67.1985	67.0677	67.3377	67.3294	67.9584	67.8467	67.3157	67.0235	67.5773	66.793	67.4188	67.7017	66.9768	67.4801	68.0839	67.1525	66.4102	67.8682	66.4994	68.4551	66.8285	67.5574	68.1425
94	68.6084	68.6466	71.9037	68.6624	68.7908	68.226	66.7304	68.7255	68.7754	68.5974	69.2865	68.8939	68.9589	69.8757	68.8565	71.8759	69.788	68.3696	67.8559	68.5734	68.2746	68.5534	69.1193	68.8553	68.3606	68.8787	71.0274	68.745	68.1769	69.1639	67.2355	70.0345	68.8838	69.1484	68.4783	68.8683	68.4511	69.1869	68.8804	69.0279	67.7613	69.1277	69.1677	68.2328	68.4369	68.4228	68.6072	68.4891	67.744
95	69.6515	99.1354	68.3194	69.3451	68.9253	69.1013	66.7727	96.2973	99.1179	67.661	68.7997	99.7519	96.2859	68.2115	96.2874	68.7093	68.1665	69.0338	67.2839	70.3969	68.3085	68.9248	68.6587	96.4422	68.6153	99.0597	68.5508	90.148	68.9002	69.9126	66.5468	68.3689	69.7328	69.8284	69.1122	96.6392	68.9332	68.5055	96.2244	68.3874	67.5072	69.6698	68.7265	68.8633	69.2333	68.1068	70.5909	68.7755	67.9707
96	69.817	99.035	68.3519	69.1895	68.8623	69.0471	67.0612	96.3373	99.036	67.6483	68.9867	99.8802	96.2774	68.4023	96.3302	68.6697	68.0884	68.9321	67.566	70.4616	68.2706	68.9995	68.689	96.404	68.6869	99.0404	68.3931	89.8693	69.0392	69.7938	66.5461	68.5521	69.799	69.8637	68.8969	96.7301	69.0399	68.5761	96.2433	68.2366	67.6666	69.6302	68.6687	68.8773	69.3157	67.9794	70.3679	68.918	68.0862
97	69.0857	71.6273	68.097	68.5653	68.5968	68.6723	66.6697	71.6102	71.6907	67.6679	68.4622	71.6428	71.6477	68.2515	71.588	68.3352	68.1147	68.9237	67.2784	70.3162	67.7477	68.7892	68.4112	71.5333	68.2726	71.6465	68.0312	71.3685	68.8668	68.9822	66.3041	68.086	69.0875	68.9702	68.987	71.5565	68.7523	68.3128	71.5473	68.1339	67.4669	69.2931	68.5384	68.5519	68.4128	67.7308	70.3254	68.6741	67.6358
98	74.8267	68.7374	69.8728	68.5494	68.5748	99.7409	67.1774	68.8613	68.9131	69.774	70.4813	68.9811	68.9221	70.108	69.0522	69.34	70.0204	92.5662	68.2766	68.4873	67.8219	93.5038	68.6628	68.9443	68.1395	68.8965	68.0769	68.773	91.7981	68.9588	66.392	70.2388	69.0374	69.6963	94.8406	68.9257	86.5766	68.7267	68.9344	70.0761	67.2384	69.5837	68.2866	96.169	67.7094	68.7718	68.4039	86.4035	68.019
99	68.0643	67.5875	68.0185	67.5138	67.7763	68.3115	67.1362	67.7376	67.4844	68.1854	68.149	67.5793	67.773	68.2144	67.9632	68.0122	68.2744	68.3993	67.4845	67.5003	69.8282	68.2261	68.6126	67.8413	67.4766	67.6881	67.4994	67.8602	68.2424	68.1596	66.4164	68.4895	68.3756	68.0259	68.32	67.9068	68.4666	68.7387	67.9961	67.8658	67.7693	68.1069	68.7647	68.4527	68.2156	68.0347	67.4131	68.4502	68.7464
100	69.8434	83.1922	68.7482	69.6261	68.9828	68.8959	66.9398	82.895	83.0926	67.4762	69.1773	83.0084	82.8835	68.4491	82.9558	68.7036	68.4853	68.9018	67.4451	70.3399	68.1942	68.8087	68.9152	83.0187	68.9635	83.1395	68.5876	82.7538	68.9379	69.8595	66.4866	68.6962	69.8703	70.3968	69.0136	82.9994	69.0142	68.9151	82.8615	68.4063	68.1073	70.1973	68.7924	69.0478	69.4197	68.1899	70.2333	68.8672	67.8803
101	69.8424	83.2205	68.5854	69.5271	68.6486	69.0372	66.3917	83.0891	83.0446	67.521	69.2246	83.0938	83.0528	68.5963	83.1363	68.5402	68.4824	68.81	67.156	70.3767	68.1836	68.8761	68.8051	83.1698	68.9955	83.1673	68.6292	82.7772	69.0254	69.9089	66.2914	68.7083	70.155	70.0872	68.9754	83.0683	68.7674	68.9067	83.0319	68.3982	67.6952	70.1581	68.6235	68.8761	69.2986	68.3106	70.3979	68.8921	67.7144
102	74.5293	69.0773	69.2502	68.1736	68.712	86.5183	67.1665	69.0594	68.9303	69.7111	70.2046	69.0833	69.0836	69.6643	69.3192	69.2667	69.674	86.6711	68.0659	68.543	68.2195	86.4695	68.6641	69.2761	68.4244	69.0347	68.0648	68.9968	86.8787	69.2043	66.8042	69.9247	68.9681	69.9248	86.3763	69.1789	88.8355	68.7518	69.3381	69.6587	67.2645	69.6136	68.3321	86.6756	67.8216	68.9157	68.3201	95.4498	67.9052
103	67.5981	67.8124	67.6624	68.1178	68.6908	67.3904	68.2557	67.6491	67.7886	68.3889	68.0619	67.9264	67.8322	67.4514	67.5754	67.9889	67.4889	67.9311	67.2715	68.6241	68.4363	67.6483	68.4605	67.787	66.9879	68.012	67.7711	67.9849	67.5949	68.4485	67.3321	67.9352	68.297	67.0481	67.644	67.7473	67.511	68.1794	68.0065	67.4294	81.4155	67.1921	67.3649	67.6599	67.2645	68.4453	68.4518	67.8059	71.1265
104	70.0113	99.8896	68.3758	69.2504	69.0991	68.9812	66.9918	96.4794	99.6451	67.3996	68.7567	99.0583	96.3594	68.388	96.4506	68.5467	68.3432	68.8531	67.3394	70.4406	68.2086	69.0111	68.7097	96.5297	68.6325	99.8859	68.627	89.964	68.9118	69.7	66.4988	68.345	69.7444	69.7189	69.0881	96.7736	68.9515	68.7033	96.3781	68.3979	67.6346	70.0896	68.6823	68.8314	69.3207	67.9298	70.3622	69.0467	67.9634
105	70.3265	68.3436	71.7618	68.9255	68.9751	70.2349	67.6116	68.4294	68.4145	70.5125	71.1834	68.6031	68.4038	92.4246	68.3766	71.6298	92.2546	70.0323	68.9264	68.3523	68.0325	70.1973	69.0939	68.583	68.8716	68.4111	69.9936	68.634	70.3248	69.2255	67.295	92.4326	68.9712	70.3021	70.4118	68.1919	69.9657	68.9568	68.4164	74.2434	67.4418	70.2272	68.9024	70.0735	68.0007	68.916	68.0022	69.9354	67.8017
106	68.803	70.0701	68.1691	68.465	69.0766	68.3711	67.1137	70.1898	70.7186	68.0927	68.2632	70.2823	70.2503	68.1557	70.4321	68.3367	68.2517	68.6081	67.2986	93.5078	68.0293	68.5929	68.4253	70.3541	67.8642	70.2987	68.1349	70.3378	68.1747	69.9769	66.5241	68.2881	69.8363	68.8212	68.5607	70.3256	68.3973	68.2931	70.2729	68.1039	68.4012	68.5427	68.1618	68.4699	68.0682	68.9439	99.1604	68.6531	67.8766
107	69.7857	98.9342	68.4015	69.3645	68.8175	68.9408	66.5938	96.4966	98.9048	67.335	68.9666	98.9281	96.3813	68.3833	96.4618	68.7963	68.2486	69.0777	67.1292	70.495	68.3822	68.9288	68.5709	96.2862	68.6282	99.0895	68.6428	90.0422	68.8141	69.5571	66.3589	68.4409	69.6989	69.7372	69.1161	96.6678	69.1978	68.4068	96.3088	68.4561	67.53	69.7526	68.6075	68.8713	69.3114	67.8354	70.4273	68.9615	67.6938
108	69.8545	98.8254	68.4081	69.2237	68.9291	69.1113	66.8285	96.2899	98.8342	67.4048	68.8007	98.8482	96.2072	68.1267	96.2656	68.6191	68.1484	68.9008	67.3787	70.3897	68.3377	68.7686	68.6175	96.3187	68.5064	98.7655	68.1627	89.9283	68.8824	69.7285	66.4443	68.2492	69.853	69.9344	69.1399	96.5348	68.9777	68.5581	96.1415	68.4379	67.5062	69.9873	68.7645	68.8767	68.9405	67.7885	70.3682	68.9696	67.9989
109	69.8071	83.1555	68.4852	69.4103	68.8158	68.7399	66.899	83.2353	83.1072	67.5401	69.1289	83.2433	83.015	68.5138	83.1552	68.5201	68.5159	68.8643	67.4354	70.4245	68.0978	68.9654	68.8773	83.1643	69.1349	83.1863	68.4749	82.3849	68.9057	69.6903	66.3782	68.5387	70.0194	70.2103	69.0506	83.1948	68.831	68.8359	83.0404	68.2719	67.5564	70.008	68.8016	68.787	69.4064	68.3062	70.3267	69.1511	67.9173
110	70.232	68.1869	72.0126	68.6153	68.9146	70.2185	67.5547	68.3253	68.2815	70.3925	71.4871	68.2528	68.1477	97.4552	68.2131	71.5643	97.7437	69.9569	68.9364	68.0059	68.1226	70.1533	69.121	68.2451	68.903	68.3035	69.9054	68.4883	70.2147	68.9223	67.4186	97.6847	69.0235	70.0477	70.1924	68.2216	69.5657	69.0626	68.2383	74.4816	67.3534	70.3139	68.8926	70.3046	68.0872	68.8788	68.0394	69.6735	67.9561
111	66.9002	66.2695	67.3121	67.2617	67.0309	67.2473	68.3215	66.573	66.6739	68.5269	67.8362	66.6725	66.5962	67.8424	66.3613	67.7718	67.4122	67.8195	67.9881	66.9404	67.3069	67.7644	67.7431	66.572	66.5886	66.3445	67.4253	66.6289	67.5526	67.3606	67.4854	67.655	67.3947	66.9296	67.8728	66.6869	67.2823	67.7234	66.8487	67.5077	67.5527	66.6878	66.7214	67.4987	66.1786	67.9489	66.6794	67.4369	68.0282
112	69.8526	91.007	68.3946	68.9387	68.8121	69.1648	66.8293	91.0018	91.0342	67.6263	68.9673	90.9174	90.9256	68.4102	90.9622	68.4642	68.333	69.2794	67.2887	70.5804	68.3919	68.9883	68.6777	90.9357	68.8091	91.0146	68.417	90.7087	68.9399	69.7185	66.6161	68.3459	69.695	69.8287	69.4144	90.9213	69.0109	68.4676	90.8796	68.4819	67.672	69.9504	68.4075	69.0341	69.1317	68.1962	70.5562	68.9335	67.8517
113	70.6473	68.9461	70.1977	68.493	68.6379	70.3993	67.3694	69.0638	68.879	70.407	70.6031	68.9474	69.0944	71.8919	69.2281	70.3253	71.7983	70.6863	68.2902	68.0599	67.8147	70.2891	68.9919	68.8537	68.9028	68.9151	69.0355	68.9876	70.6573	69.4831	66.736	71.7273	69.5472	73.4902	70.5955	68.972	70.0436	68.9192	68.9117	71.9632	67.2326	72.9774	68.9061	70.4494	68.1339	68.9788	68.3612	70.3128	67.8157
114	68.1347	67.3689	68.5974	68.0246	67.8463	68.1374	69.0472	67.5754	67.4569	68.6885	68.7505	67.649	67.4993	68.7056	67.5564	68.6676	68.7701	68.5505	70.4697	67.5656	67.6489	68.0751	68.6864	67.7866	67.3828	67.5967	67.8552	67.6648	68.0394	68.2632	67.285	68.5873	68.2099	68.4834	68.3094	67.6762	68.1206	68.5605	67.4837	68.1001	67.4631	68.7118	67.544	68.1766	67.7103	68.0964	67.5084	67.9793	67.7966
115	70.011	96.4031	68.4288	69.4847	68.852	69.0184	66.6476	97.8083	96.485	67.2774	69.008	96.4132	98.5131	68.3579	98.4091	68.7165	68.3432	69.0654	67.3025	70.5466	68.1877	69.0026	68.5035	98.7745	68.8463	96.451	68.602	89.8647	69.06	69.8742	66.4505	68.4026	69.945	69.9856	69.1044	97.762	69.1269	68.547	98.3994	68.3425	67.6097	69.9981	68.588	68.884	69.1665	67.906	70.5623	69.0707	67.6652
116	69.7194	99.0053	68.3118	69.0987	68.9099	68.869	66.759	96.4497	98.9512	67.2758	68.7253	99.111	96.3373	68.208	96.3673	68.7626	68.0516	68.9027	67.346	70.3334	68.2747	68.9775	68.5844	96.3867	68.7465	99.0536	68.4288	89.8749	68.763	69.7033	66.6911	68.3492	69.5171	69.932	68.977	96.631	69.0055	68.5737	96.2631	68.2176	67.5047	69.6686	68.5759	68.9093	69.0731	67.9856	70.3417	68.9569	67.7881
117	71.3197	68.7135	70.7051	68.1939	68.8872	70.7945	67.3468	69.1877	68.6274	70.5915	71.0158	68.7143	69.1051	72.4084	69.2809	70.6792	72.378	70.9048	68.5242	68.1526	67.6903	70.7552	69.0245	69.001	68.855	68.5843	69.127	69.1501	70.9407	69.2064	67.1977	72.4688	69.1689	72.654	70.9669	69.294	70.3953	68.9506	69.1065	72.4827	67.3693	72.2588	68.461	70.6218	68.022	68.9002	68.1659	70.6309	67.8686
118	69.2892	68.2469	73.6496	68.6147	68.6575	69.263	67.6788	68.3051	68.3937	69.2404	69.8045	68.3418	68.3305	70.708	68.3518	73.7925	70.5302	69.0855	68.3178	68.3089	68.4878	69.1447	69.0806	68.3138	68.6595	68.279	72.0709	68.3997	69.0958	68.8834	67.2627	70.8645	68.6385	69.4269	68.9442	68.3573	68.8452	69.1564	68.3975	70.2739	67.6535	69.1637	69.2119	68.9684	68.3848	68.6363	68.2732	68.9448	67.9053
119	69.7217	98.5929	68.2039	69.4768	69.0356	68.8315	66.7673	96.2752	98.7239	67.4219	68.669	98.7411	96.1214	68.1977	96.1462	68.7289	68.1446	69.0203	67.1842	70.6335	68.1603	69.0141	68.6833	96.1814	68.6045	98.6436	68.3593	89.7011	68.8503	69.7639	66.6605	68.1782	70.0405	69.6836	69.1129	96.4203	69.0278	68.4446	96.1496	68.0712	67.7705	69.6534	68.6273	68.7408	68.99	67.9494	70.4699	69.009	67.8292
120	74.6813	69.4807	69.3477	68.5155	68.9483	83.6631	67.5493	69.7876	69.6187	69.3476	69.9727	69.4386	69.8586	69.8611	69.8829	69.4336	69.9178	83.7536	68.2424	68.8926	67.9992	83.499	69.1011	69.6111	68.7224	69.5561	68.7375	69.4108	83.7239	69.4849	67.0036	69.8866	69.2541	70.0412	83.5565	69.5611	83.3688	68.9197	69.9512	69.8201	67.6894	69.7708	68.3689	83.5755	68.4771	69.0268	68.7064	82.8028	68.1228
121	68.8106	68.3303	71.8814	68.4928	68.489	68.2391	66.8281	68.4872	68.5799	68.3606	69.1639	68.7096	68.6184	70.0479	68.6902	71.8291	69.9045	68.2007	67.84	68.4298	68.2308	68.3828	68.4104	68.5017	68.3552	68.7019	92.341	68.5281	68.4397	68.8759	67.1787	70.0284	68.5974	69.1906	68.365	68.4434	68.0408	68.5168	68.5111	69.4823	67.4403	69.0381	69.1303	68.1915	68.5419	68.4391	68.3219	68.2516	67.428
122	69.9182	96.7669	68.4632	69.0991	68.9657	68.8533	66.6901	98.3734	96.7888	67.1521	68.9447	96.6588	97.7405	68.2572	97.7455	68.5851	68.4715	69.0925	67.3035	70.52	68.1532	68.899	68.5235	97.7804	68.4281	96.7346	68.4104	89.8392	69.0397	69.8387	66.3575	68.4884	69.6354	70.0403	69.0178	99.9077	69.0646	68.5332	97.736	68.346	67.3588	69.9548	68.55	68.8978	69.0917	67.777	70.5337	69.1188	67.6392
123	99.8326	69.8513	69.4367	68.6072	68.7599	74.6517	67.3506	69.7987	69.7327	69.6217	70.4054	69.4915	69.8785	70.3006	69.8479	69.6847	70.234	74.6034	67.9829	68.8164	67.9012	74.4154	68.9772	69.8206	68.7742	70.0588	68.8067	69.739	75.414	69.4041	66.4255	70.3483	69.2814	70.3061	74.5636	69.8158	74.2552	68.8318	69.9908	70.128	67.44	70.4231	68.9023	74.5841	68.4855	68.7651	68.8543	74.2092	67.4567
124	70.3854	68.5776	72.1188	68.4125	68.8363	70.2433	67.7674	68.6199	68.6794	70.5466	71.6178	68.5647	68.3526	97.2126	68.5057	71.8506	97.6934	70.0439	69.4811	68.3735	68.11	70.1101	69.238	68.463	68.8133	68.5431	69.9493	68.5896	70.2161	69.1249	67.4082	97.5786	69.1776	70.4725	70.2633	68.5322	69.7358	69.1875	68.3224	74.3468	67.2384	70.0714	68.8628	70.1867	68.1406	68.7786	68.0884	69.6703	67.7709
125	69.3253	68.2061	73.7807	68.6516	68.7407	69.1666	67.8201	68.3615	68.5273	69.2692	69.8012	68.2312	68.4982	70.8753	68.4877	73.8039	70.5714	69.1947	68.3614	68.2533	68.5877	69.1896	69.1479	68.3758	68.6332	68.1996	72.1246	68.4306	68.9955	68.9083	67.2821	70.8131	68.8038	69.3801	68.9667	68.3636	69.0127	69.1225	68.5043	70.2113	67.987	69.0589	69.1829	69.0167	68.3165	68.5685	68.318	69.0274	67.7277
126	70.0167	96.3933	68.3991	69.2058	68.8325	69.2191	66.7255	98.1233	96.4221	67.5857	68.8867	96.2735	98.4554	68.3633	98.5131	68.7272	68.3534	69.2168	67.1765	70.435	68.2062	68.9165	68.5841	98.3433	68.8064	96.2638	68.3471	89.747	69.116	69.7433	66.2857	68.3911	69.9078	69.9922	69.1257	97.8579	69.1392	68.4573	98.4862	68.3539	67.6934	70.0404	68.7704	69.0311	69.2825	67.7893	70.6128	69.1241	67.9554
127	70.2755	70.1905	68.7153	68.7761	68.5664	69.2969	66.8294	70.1964	70.1189	67.4442	68.898	70.1515	70.3138	68.7285	70.2027	68.7144	68.6565	69.1263	67.6109	69.4581	67.5379	69.3319	68.1312	70.2081	69.3026	70.2621	70.5557	69.7886	69.3142	69.2464	66.6987	68.8703	69.2508	69.8844	69.4081	70.268	68.949	68.1436	70.1915	68.7827	67.2163	70.0027	68.9892	69.1299	68.8511	67.4023	69.4441	68.9632	67.7035
128	67.0365	66.6747	67.4669	67.1291	67.1649	67.337	88.4013	66.6989	66.7966	68.6018	67.9924	66.6851	66.8545	67.6074	66.8528	67.5815	67.9618	67.6403	69.8289	67.1811	66.8668	67.5783	67.6946	66.7172	66.6968	66.6082	66.944	66.8731	67.6882	67.3358	68.1253	67.7186	67.3811	66.8726	67.6212	67.0214	67.2488	67.5586	66.7426	67.3117	67.8672	67.2365	66.712	67.6532	66.5277	68.1722	66.6959	67.4648	67.9819
129	68.6671	68.451	71.9568	68.1195	68.2597	68.2764	67.2155	68.7334	68.6893	68.3774	69.0484	68.6074	68.665	69.8819	68.6003	71.9731	69.907	68.056	67.7005	68.39	67.9845	68.2839	68.4311	68.3815	68.4331	68.6916	92.2928	68.3249	68.2598	68.9153	66.9025	69.8726	68.7102	68.9848	68.2809	68.7678	68.1291	68.2578	68.5688	69.5105	67.5576	69.0098	69.0727	68.2188	68.476	68.377	68.3607	68.2785	67.5291
130	69.8113	98.9024	68.2331	69.4366	68.9687	68.9392	66.5813	96.3701	98.9811	67.4209	68.875	99.0373	96.3474	68.2227	96.3793	68.6335	68.2844	69.1134	67.3477	70.5576	68.4468	69.1592	68.7369	96.4424	68.953	99.0844	68.4767	89.9997	68.9008	69.7973	66.5084	68.5317	69.7158	70.0633	69.2405	96.8139	69.127	68.7435	96.2625	68.4656	67.801	69.9387	68.7233	69.0693	69.1349	68.0343	70.656	68.9829	68.1951
131	69.7147	69.4432	68.4012	68.3441	68.1475	68.702	66.7342	69.9312	69.898	67.4644	68.8078	69.9371	69.8214	68.7247	69.5735	68.6492	68.5098	68.4411	67.3254	69.275	67.2038	68.6698	68.1427	69.7937	68.8355	69.7872	69.2321	69.2526	68.9309	68.9541	66.4428	68.5353	69.0607	69.9083	68.6721	69.9622	68.4331	68.0178	69.9721	68.5762	66.674	69.5469	68.8805	68.6474	68.86	67.3394	69.1255	68.8768	67.0577
132	70.3063	68.4048	72.1308	68.4738	68.5262	70.0654	67.5099	68.49	68.4661	70.503	71.4504	68.4276	68.4907	97.3301	68.4678	71.718	97.5195	69.9949	69.1985	68.1047	68.093	70.2002	69.2292	68.5894	68.8185	68.5256	69.9556	68.4288	70.1727	68.9022	67.4665	97.5186	68.929	70.145	70.2164	68.3428	69.7714	69.0507	68.5197	74.3544	67.2791	70.117	68.5941	70.2877	68.0415	68.7507	68.1523	69.6359	67.7895
133	69.8848	96.5858	68.2566	69.41	68.9125	69.5547	66.8701	98.3481	96.6975	67.4079	68.7206	96.6852	97.6882	68.1859	97.7084	68.6012	68.4777	69.2208	67.3908	70.3144	68.1736	69.1675	68.824	97.614	68.7598	96.6612	68.4081	89.7713	68.9684	69.7789	66.3683	68.3177	69.8743	69.9882	69.1752	99.88	68.7745	68.5606	97.6869	68.3124	67.5802	69.7613	68.4476	69.015	69.1013	67.9827	70.5639	69.0303	67.7824
134	67.5041	67.6454	67.5048	68.0467	68.4897	67.4812	67.8932	68.0439	67.9064	68.2597	67.9371	67.801	67.608	67.5095	67.6973	67.642	67.6333	67.9578	67.2765	68.4671	68.6193	67.7606	68.4788	67.9036	67.0337	67.7399	67.8342	68.0919	67.5985	68.4946	67.2561	67.4977	68.5219	67.3129	68.0471	67.9705	67.628	68.4391	67.7112	67.3632	95.1427	67.2744	67.2029	67.5241	67.1038	68.3536	68.8621	67.8663	71.6414
135	74.6312	68.8745	69.6549	68.2285	68.6675	94.8926	67.4367	69.099	68.8982	69.8485	70.58	68.9928	69.0378	70.1922	69.1143	69.4689	70.0563	92.4724	68.2879	68.4677	67.9078	93.9144	68.7536	69.061	68.2673	69.1149	68.3243	68.9539	91.6375	69.1062	66.9235	70.4706	69.1572	69.7638	99.8798	69.1295	86.3474	68.6628	69.0329	70.0332	67.3753	69.6485	68.5661	94.5112	67.7957	69.0683	68.5928	86.2638	68.1551
136	68.2722	68.1549	68.2953	67.9389	70.1066	68.7618	68.2903	68.37	68.3995	69.3851	69.0981	68.3003	68.5754	68.4839	68.4977	68.4904	68.5831	68.8602	67.8135	68.5249	68.7096	69.02	69.0752	68.201	67.6035	68.4669	68.1932	68.4327	69.0007	69.7444	67.2399	68.5423	69.4673	68.3754	68.9385	68.4535	68.8806	68.8748	68.3104	68.1546	69.3067	68.2004	67.9772	68.5788	67.6271	69.3815	68.4885	69.0598	70.2251
137	67.7464	67.1272	68.3421	68.6852	67.9772	68.3047	70.6804	67.0001	67.5572	70.1077	68.6961	67.2885	67.4801	68.5673	67.1042	68.6642	68.441	68.5585	69.0197	67.485	68.1144	68.4136	68.4946	67.3102	67.0307	67.3478	67.6602	67.3331	68.3066	68.0378	68.589	68.7342	67.8399	67.7888	68.4447	67.3171	68.2581	68.4501	67.1517	68.0829	69.0018	67.1286	66.8715	68.6355	67.2843	68.7887	67.32	68.546	68.9272
138	67.4354	67.0112	67.9462	67.1087	67.5088	67.4092	69.0605	67.0978	67.0061	68.39	67.9447	66.975	66.9409	67.853	66.9329	68.0647	67.7728	67.5168	68.6622	67.2668	67.4033	67.4016	67.9914	66.8909	66.8606	67.1573	67.4032	66.7997	67.2184	67.6923	68.1612	67.909	67.5279	67.4051	67.5608	66.8966	67.5963	68.085	67.2977	67.4858	67.477	67.1197	66.9436	67.5667	66.7735	67.4843	67.1331	67.3169	67.4585
139	70.0453	69.0398	72.0981	68.7687	68.5794	69.5101	66.7623	69.1682	69.1635	68.3786	69.2815	69.3573	69.152	70.1523	69.1888	72.1016	70.1041	69.5851	67.7169	68.3911	68.3435	69.2182	68.9942	69.2254	68.932	69.2079	71.2869	69.216	69.4115	69.2522	66.5429	69.9929	69.3287	70.0065	69.4312	69.0585	69.6051	68.7766	69.1963	69.8339	67.1703	69.8905	69.5945	69.6058	69.1691	68.0728	68.3712	69.5538	67.4104
140	69.5933	68.2332	98.1526	68.3373	68.6281	69.58	67.4612	68.3698	68.4391	69.5774	70.1895	68.4259	68.4628	71.9222	68.4192	90.2136	71.8446	69.5422	68.2841	68.2346	68.2802	69.7025	69.1311	68.3571	68.209	68.5692	71.9343	68.5149	69.5786	68.8913	67.1744	71.9054	68.8356	69.5805	69.7998	68.4291	69.0295	68.8499	68.4691	71.0904	67.3932	69.4193	68.8647	69.7006	68.327	68.2579	68.2729	69.1917	67.8415
141	68.8955	70.4097	67.9573	68.5963	68.9912	68.401	66.8522	70.3825	70.5621	67.9815	68.2219	70.6718	70.4082	68.232	70.2617	68.1088	68.0107	68.5962	67.3382	93.5212	68.0007	68.6692	68.377	70.4106	67.9973	70.4377	68.318	70.5164	68.3601	70.0203	66.5462	68.1553	69.7681	68.7938	68.6567	70.3808	68.525	68.5101	70.4107	68.0469	68.4394	68.4748	68.1703	68.3725	68.0358	69.1749	99.2832	68.6526	68.2176
142	70.1937	68.287	72.0134	68.5677	68.8164	70.3356	67.6697	68.3731	68.5103	70.4945	71.5867	68.4992	68.2624	97.3762	68.4175	71.8797	97.6525	69.95	69.3051	68.286	67.8967	70.2264	69.1769	68.4461	68.7982	68.4196	69.8748	68.6099	70.2471	69.2247	67.5164	97.4865	69.2862	70.3549	70.1801	68.3327	69.749	69.0583	68.3292	74.3006	67.5049	70.0364	68.6905	70.3162	68.1568	68.7752	68.047	69.6865	67.9753
143	68.8666	68.6526	69.1253	69.9774	68.8597	68.6408	67.9024	68.6267	68.6303	68.722	69.026	68.708	68.7242	69.2052	68.6546	69.2454	69.0899	68.7476	68.4374	68.3983	68.5628	68.7918	99.9291	68.3667	68.1118	68.6304	68.3678	68.6511	68.5409	68.9422	67.199	69.2404	68.8382	69.0145	68.7472	68.6561	68.7583	99.8255	68.705	68.825	68.1411	69.0222	68.3877	68.7277	68.2085	68.6946	68.3931	68.8746	68.4066
144	70.1706	70.052	68.7674	68.1641	67.7382	68.9863	66.5521	70.3056	70.2406	67.7037	69.0839	70.364	70.1394	68.445	70.2156	68.9001	68.5808	69.2414	67.7333	69.5315	67.9794	69.0906	68.2564	70.2935	69.4519	70.5108	69.5653	70.0689	68.7668	69.172	66.8726	68.9585	69.1739	70.2255	69.3013	70.306	69.1949	68.4708	70.2318	68.7785	66.9757	69.9729	69.269	69.0348	69.216	68.0555	69.2882	68.9904	67.9752
145	69.2723	71.7226	68.1163	68.6092	68.5405	68.6004	66.9388	71.5904	71.616	67.7738	68.7398	71.7764	71.6936	68.3664	71.495	68.5708	68.2164	68.873	67.2794	70.2253	68.2078	68.6036	68.632	71.8749	68.5771	71.5813	68.4226	71.4021	68.8063	69.077	66.5277	68.327	69.2008	69.2247	68.8164	71.8698	68.7267	68.4997	71.5903	68.2703	67.7754	69.1165	68.7131	68.5614	68.8722	67.7721	70.3238	68.7365	67.9367
146	68.0279	66.9478	68.2484	67.5126	67.4644	68.1652	69.1067	67.086	66.9279	68.6993	68.5633	66.9652	66.8098	68.6651	67.1451	68.4547	68.5212	68.3226	71.4743	67.2613	67.1255	68.0838	68.2566	66.7634	67.2073	67.1732	67.5542	67.3797	68.2366	67.7434	67.9076	68.6239	67.4414	68.2118	68.1054	67.0045	67.8579	68.3742	67.1046	68.1492	67.5465	68.1992	67.0451	68.5894	67.0024	67.8546	67.1772	68.1616	67.6071
147	70.6465	68.5305	70.0574	68.1082	68.5042	70.3427	67.1947	68.7706	68.6584	70.3297	70.5368	68.7506	69.0355	71.6909	68.9164	70.1979	71.4575	70.5472	68.3018	67.9485	67.7815	70.233	68.8853	69.0504	68.6575	68.8347	68.7951	69.1322	70.6063	69.4378	66.3217	71.6724	69.0658	73.6677	70.4947	69.0504	70.1019	68.9672	68.8533	71.8763	67.1257	73.1379	68.8622	70.3748	68.0069	68.923	67.9409	70.4418	67.797
148	69.876	96.5972	68.3508	69.2335	68.6779	68.9227	66.6549	98.6022	96.6829	67.2196	68.918	96.5544	97.5263	68.1446	97.5468	68.692	68.4015	69.19	67.4261	70.3368	68.2529	68.9779	68.7807	97.5646	68.5813	96.6782	68.3472	89.8328	68.8015	69.6425	66.2512	68.3411	69.6068	69.9631	69.2072	98.4606	68.9723	68.4977	97.5143	68.1769	67.7437	69.9335	68.6267	68.7735	69.3653	67.9707	70.3978	68.9597	67.8959
149	70.0063	99.0169	68.4	69.3911	68.9685	69.1413	66.86	96.5562	98.9625	67.359	68.846	98.9726	96.4934	68.3075	96.5214	68.7218	68.4824	69.0669	67.4545	70.3095	68.2956	68.9684	68.7814	96.5435	68.869	99.0511	68.416	89.9765	69.0519	69.6815	66.5121	68.5868	69.6693	69.7769	69.2066	97.0108	68.9188	68.5901	96.4995	68.4872	67.6965	69.8747	68.6712	69.0229	69.4148	67.9231	70.5033	68.9034	68.0533
.	0	1	2	3	4	5	6	7	8	9	10	11	12	13	14	15	16	17	18	19	20	21	22	23	24	25	26	27	28	29	30	31	32	33	34	35	36	37	38	39	40	41	42	43	44	45	46	47	48
[truncated: 101 more columns]

## Sheet: Sheet2
0	NZ_CACA00000000	Kamptonema sp. PCC 6506
1	NZ_JAJDMP000000000	Planktothrix agardhii 1809
2	NZ_JACJPD000000000	Microcoleus sp. FACHB-53
3	NZ_VLNZ00000000	Jacksonvillea sp. ISTCYN1
4	NZ_JAFLQW000000000	Phormidium pseudopriestleyi FRX01
5	NZ_JACJPE000000000	Microcoleus sp. FACHB-45
6	NZ_JACJQN000000000	Phormidium tenue FACHB-1052
7	NZ_AVFW00000000	Planktothrix rubescens NIVA-CYA 407
8	NZ_JAKGOZ000000000	Planktothrix agardhii 1030
9	NZ_ANKO00000000	Oscillatoria sp. PCC 10802
10	NZ_JACJOU000000000	Microcoleus sp. FACHB-672
11	NZ_JAJDMS000000000	Planktothrix agardhii 1025
12	NZ_AVFU00000000	Planktothrix mougeotii NIVA-CYA 405
13	NZ_JACJOG000000000	Coleofasciculus sp. FACHB-T130
14	NZ_AVFX00000000	Planktothrix prolifica NIVA-CYA 540
15	NC_019738	Allocoleopsis franciscana PCC 7113
16	NZ_JACJOQ000000000	Coleofasciculus sp. FACHB-712
17	NC_019729	Oscillatoria nigro-viridis PCC 7112
18	NZ_JACJOZ000000000	Phormidium sp. FACHB-592
19	CP066886	Arthrospira sp. PCC 9108
20	ARCP00000000	filamentous cyanobacterium ESFC-1
21	NZ_CP031705	Microcoleus vaginatus HSN003
22	NZ_JACJRB000000000	Desertifilum sp. FACHB-868
23	NZ_AVFS00000000	Planktothrix agardhii NIVA-CYA 15
24	NZ_JADEWL000000000	Plectonema cf. radiosum LEGE 06105
25	NZ_JAKGOR000000000	Planktothrix agardhii 1807
26	NZ_CP017599	Moorena producens PAL-8-15-08-1
27	NZ_CZCS00000000	Planktothrix paucivesiculata PCC 9631
28	NZ_SRRZ00000000	Microcoleus asticus IPMA8
29	NZ_JACJSK000000000	Planktothricoides sp. FACHB-1370
30	NZ_JTHE00000000	Lyngbya confervoides BDU141951
31	NZ_JACJPB000000000	Coleofasciculus sp. FACHB-542
32	NZ_LIUQ00000000	Planktothricoides sp. SR001
33	NZ_JADEWG000000000	Phormidium sp. LEGE 05292
34	NZ_CP031740	Microcoleus vaginatus PCC 9802
35	NZ_AVFV00000000	Planktothrix prolifica NIVA-CYA 406
36	NZ_JADEWV000000000	Microcoleus sp. LEGE 07076
37	NZ_MJGC00000000	Desertifilum sp. IPPAS B-1220
38	NZ_AVFT00000000	Planktothrix agardhii NIVA-CYA 34
39	NZ_JACJON000000000	Microcoleus sp. FACHB-831
40	NZ_LSZA00000000	Phormidium willei BDU 130791
41	NZ_MRCE00000000	Phormidium ambiguum IAM M-71
42	NZ_JAAHBQ000000000	Oscillatoria salina IIICB1
43	NZ_JACJNV000000000	Microcoleus sp. FACHB-DQ6
44	NZ_BLJI00000000	Chroococcus sp. FPU101
45	NZ_CP051168	[Phormidium] sp. ETS-05
46	NZ_CP091467	Limnospira fusiformis KN01
47	NZ_JADEXC000000000	Tychonema sp. LEGE 07199
48	NZ_ANFQ00000000	Baaleninema simplex PCC 7105
49	NZ_JAIQZN000000000	Argonema antarcticum A004/B2
50	NZ_JAKGOV000000000	Planktothrix agardhii 1803
51	NZ_JADEXB000000000	Tychonema sp. LEGE 07196
52	NRIU00000000	Geitlerinema sp. FC II
53	NZ_BLAY00000000	Microseira wollei NIES-4236
54	NZ_CP083582	Kovacikia minuta CCNU0001
55	NC_019753	Crinalium epipsammum PCC 9333
56	NZ_JACJOA000000000	Coleofasciculus sp. FACHB-501
57	NZ_BLZO00000000	Okeania sp. KiyG1
58	NZ_MKZS00000000	Moorena bouillonii PNG
59	NEXP00000000	Roseofilum reptotaenium RR100-1
60	NZ_JACJPO000000000	Microcoleus sp. FACHB-1515
61	NZ_JACJNY000000000	Microcoleus sp. FACHB-61
62	NZ_PRLH00000000	Cyanothece sp. BG0011
63	NZ_RCBY00000000	Okeania hirsuta PAB10
64	SMDP00000000	Geitlerinema sp. P-1104
65	NZ_LGSU00000000	Hydrocoleum sp. CS-953
66	NZ_JAJDMR000000000	Planktothrix agardhii 1031
67	NZ_CZCU00000000	Planktothrix serta PCC 8927
68	NZ_JAKGOY000000000	Planktothrix agardhii 1032
69	NZ_JACJOW000000000	Coleofasciculus sp. FACHB-64
70	NZ_LNDC00000000	Geitlerinema sp. PCC 9228
71	MLAW00000000	Roseofilum reptotaenium AO1-A
72	NZ_JACJOT000000000	Microcoleus sp. FACHB-68
73	NZ_JADEXD000000000	Tychonema sp. LEGE 07203
74	NZ_JAKGOT000000000	Planktothrix agardhii 1805
75	LNAA00000000	Oscillatoriales cyanobacterium MTP1
76	AP017991	Planktothrix agardhii NIES-204
77	NZ_JAKJHX000000000	Tychonema sp. BBK16
78	NZ_JACJNU000000000	Microcoleus sp. FACHB-SPT15
79	NC_019693	Oscillatoria acuminata PCC 6304
80	NZ_JAKGOW000000000	Planktothrix agardhii 1801
81	JADEXN000000000	Oscillatoriales cyanobacterium LEGE 11467
82	NZ_JACJPH000000000	Phormidium sp. FACHB-322
83	MBRE00000000	Oscillatoriales cyanobacterium USR001
84	NZ_JAJDMO000000000	Planktothrix agardhii 1810
85	AUZM00000000	Lyngbya aestuarii BL J
86	NZ_JAKGOQ000000000	Planktothrix agardhii 1811
87	NZ_JACJRS000000000	Phormidium sp. FACHB-1136
88	NZ_JAEOXH000000000	Oxynema sp. CENA135
89	NZ_JACJTF000000000	Planktothricoides sp. FACHB-1261
90	NZ_JAKGPA000000000	Planktothrix agardhii 1029
91	NZ_JACJQZ000000000	Desertifilum sp. FACHB-1129
92	PKGD00000000	Arthrospira sp. O9.13F
93	NZ_MRCG00000000	Phormidium tenue NIES-30
94	NZ_ABRS00000000	Coleofasciculus chthonoplastes PCC 7420
95	NZ_JAKGPC000000000	Planktothrix agardhii 1026
96	NZ_JAKGPB000000000	Planktothrix agardhii 1027
97	NZ_LATL00000000	Limnoraphis robusta CS-951
98	NZ_JACJOL000000000	Microcoleus sp. FACHB-84
99	NZ_JACJSM000000000	Oscillatoria sp. FACHB-1406
100	NZ_CZDF00000000	Planktothrix tepida PCC 9214
101	NZ_JACJSC000000000	Planktothrix sp. FACHB-1365
102	NZ_JADEWT000000000	Tychonema sp. LEGE 06208
103	NZ_ATDS00000000	Sodalinema gerasimenkoae IPPAS B-353
104	NZ_JAJDMQ000000000	Planktothrix agardhii 1808
105	NZ_JACJTV000000000	Coleofasciculus sp. FACHB-1120
106	NZ_FO818640	Limnospira indica PCC 8005
107	NZ_JAKGOU000000000	Planktothrix agardhii 1804
108	NZ_JAKGOP000000000	Planktothrix agardhii 1812
109	NZ_JADEWU000000000	Planktothrix mougeotii LEGE 06226
110	NZ_JACJSL000000000	Coleofasciculus sp. FACHB-SPT36
111	NC_006576	Synechococcus elongatus PCC 6301
112	NZ_CZCT00000000	Planktothrix sp. PCC 11201
113	NZ_JACJPW000000000	Planktothrix sp. FACHB-1375
114	NZ_JACJSA000000000	Oscillatoria sp. FACHB-1407
115	NZ_CAJCFV000000000	Planktothrix agardhii PCC 10110
116	NZ_JAJDMN000000000	Planktothrix agardhii 1813
117	NZ_JAIQZM000000000	Argonema galeatum A003/A1
118	NZ_JADEWY000000000	Coleofasciculus sp. LEGE 07092
119	NZ_JAKGOX000000000	Planktothrix agardhii 1033
120	NZ_NXIB00000000	Tychonema bourrellyi FEM_GT703
121	NZ_MKZR00000000	Moorena producens 3L
122	NZ_AVFZ00000000	Planktothrix prolifica NIVA-CYA 98
123	NZ_ALVI00000000	Kamptonema formosum PCC 6407
124	NZ_JACJOJ000000000	Coleofasciculus sp. FACHB-SPT9
125	NZ_JADEWW000000000	Coleofasciculus sp. LEGE 07081
126	NZ_AVFY00000000	Planktothrix agardhii NIVA-CYA 56/3
127	NZ_RCBZ00000000	Okeania hirsuta PAP21
128	NZ_JACJOP000000000	Phormidium sp. FACHB-77
129	NZ_CP017708	Moorena producens JHB
130	NZ_JAKGOS000000000	Planktothrix agardhii 1806
131	LAMW00000000	Trichodesmium thiebautii H9-4
132	NZ_JACJOH000000000	Coleofasciculus sp. FACHB-129
133	NZ_LR812491	Planktothrix rubescens NIVA-CYA 18
134	FSSI00000000	Phormidium lacuna HE10JO
135	NZ_AFJC00000000	Microcoleus vaginatus FGP-2
136	NZ_CP051167	Oxynema aestuarii AP17
137	NC_019703	Geitlerinema sp. PCC 7407
138	JADEXA000000000	filamentous cyanobacterium LEGE 07170
139	BBK-W-15	Limnofasciculus baicalensis BBK-W-15
140	NZ_JACJPR000000000	Microcoleus sp. FACHB-1
141	NZ_ABYK00000000	Limnospira maxima CS-328
142	NZ_JACJOI000000000	Coleofasciculus sp. FACHB-125
143	NZ_JACJRA000000000	Desertifilum sp. FACHB-866
144	LADK00000000	Trichodesmium erythraeum 21-75
145	NZ_AAVU00000000	Lyngbya sp. PCC 8106
146	NZ_JACXWX000000000	Phormidium tenue FACHB-886
147	NZ_JACJUP000000000	Planktothrix sp. FACHB-1355
148	NZ_BJCD00000000	Planktothrix agardhii CCAP 1459/11A
149	NZ_CM002803	Planktothrix agardhii NIVA-CYA 126/8

## Sheet: Sheet3
Matrix axes are file# from file number mapping, and matrix values are OrthoANI values.
0	100	69.8802	69.5782	68.811	68.8487	74.7638	67.1401	69.7021	69.7695	69.4907	70.3322	69.6237	69.7309	70.1167	69.9614	69.9106	70.1205	74.5998	68.1792	68.6889	67.7298	74.4347	68.9259	69.8136	68.5451	70.0489	68.9086	69.6339	75.4467	69.353	66.4891	70.2526	69.3222	70.3261	74.4314	69.7483	74.2498	68.9003	69.9058	70.2779	67.2402	70.3884	68.9064	74.7284	68.1664	68.5253	68.8699	74.2521	67.5596
1	69.8802	100	68.1399	69.0921	68.8754	68.8734	66.7637	96.4708	99.6749	67.1624	68.6625	99.0167	96.3841	68.1676	96.5131	68.5354	68.2363	69.0257	67.2691	70.2485	68.3532	68.9343	68.6938	96.4636	68.7943	99.8946	68.5312	89.9819	68.6999	69.6621	66.6218	68.1859	69.6472	69.6931	69.0348	96.82	68.847	68.6297	96.4444	68.2739	67.6923	69.9107	68.6051	68.8105	69.1475	68.0276	70.4101	68.9824	67.814
2	69.5782	68.1399	100	68.5173	68.6169	69.7502	67.4065	68.3197	68.1894	69.6834	70.2368	68.2934	68.3653	71.9761	68.4499	90.1278	71.7397	69.5579	68.5123	68.1259	68.2043	69.6562	68.9727	68.1994	68.1931	68.3632	71.8671	68.4289	69.7216	68.9222	67.2651	71.931	68.8835	69.5471	69.6904	68.4228	68.9113	68.9642	68.38	70.9276	67.5179	69.3644	68.7449	69.6231	68.1937	68.4485	68.0928	69.2919	67.6965
3	68.811	69.0921	68.5173	100	68.3998	68.5248	67.3179	68.9152	69.14	68.4714	68.5575	69.3743	68.995	68.2744	69.2407	68.5703	68.319	68.3393	67.7703	68.2689	67.8277	68.2179	69.9507	69.2759	68.2482	69.2681	68.3997	69.5477	68.0421	68.9044	66.945	68.4354	68.8702	69.3687	68.3464	69.3167	68.3078	69.7017	69.0255	68.3283	67.9718	69.2818	68.2183	67.9913	68.657	68.2945	68.3466	68.3508	67.4313
4	68.8487	68.8754	68.6169	68.3998	100	68.532	67.3165	68.8139	68.9239	68.8838	69.3248	69.0401	68.8967	68.816	68.7513	68.6304	68.6823	68.7132	67.7414	68.961	68.1705	68.785	68.7283	69.0798	67.9007	69.1307	68.3428	68.8794	68.5686	70.4039	67.0888	68.5734	70.3826	68.4341	68.5607	68.8412	68.3335	68.6787	69.0705	68.5358	68.5273	68.3448	68.0512	68.5033	68.0057	69.698	69.0435	68.8579	68.3804
5	74.7638	68.8734	69.7502	68.5248	68.532	100	67.2731	68.9163	68.9403	69.7025	70.5883	69.0865	69.0149	70.1929	69.105	69.4441	70.267	92.6141	68.355	68.3472	67.9665	93.4032	68.7224	69.0687	68.1342	69.0437	68.0806	68.8824	91.7923	69.1646	66.7198	70.2479	69.2071	69.8382	94.8755	69.0843	86.5087	68.7124	69.0144	70.2026	67.2796	69.5814	68.3235	96.183	67.7247	68.7629	68.2055	86.3973	68.0339
6	67.1401	66.7637	67.4065	67.3179	67.3165	67.2731	100	66.7411	67.0057	69.0693	67.6764	66.7302	66.7895	67.7188	66.686	67.8377	67.7752	67.334	68.9626	67.1933	67.0844	67.5994	67.862	67.0249	66.3252	66.7945	67.0465	66.8921	67.2684	67.6301	68.0882	67.7588	67.381	66.7653	67.5826	66.6599	67.2202	67.815	66.834	67.4549	68.2957	67.1675	66.3033	67.8404	66.382	68.1769	66.9478	67.585	68.1348
7	69.7021	96.4708	68.3197	68.9152	68.8139	68.9163	66.7411	100	96.5449	67.3721	68.893	96.429	97.8651	68.3725	97.8799	68.7361	68.2006	69.1961	67.2595	70.3344	68.4271	69.0689	68.7373	97.8304	68.6479	96.5256	68.4937	89.8779	69.0864	69.6673	66.359	68.5064	69.8701	70.0047	69.2536	98.3712	68.9939	68.4864	97.8275	68.2557	67.7666	69.8419	68.6189	69.0446	69.207	67.9802	70.5635	68.8718	67.9408
8	69.7695	99.6749	68.1894	69.14	68.9239	68.9403	67.0057	96.5449	100	67.3848	68.7862	99.0483	96.3723	68.2424	96.4661	68.6332	68.3883	69.0077	67.2864	70.5059	68.1082	69.0323	68.4275	96.5367	68.4434	99.6752	68.517	90.1063	68.8896	69.6746	66.5534	68.4749	69.7305	69.7768	68.9275	96.8052	68.9164	68.4107	96.3453	68.44	67.8941	69.8703	68.5615	68.9785	69.1411	68.1361	70.432	68.8241	67.7154
9	69.4907	67.1624	69.6834	68.4714	68.8838	69.7025	69.0693	67.3721	67.3848	100	72.8024	67.5115	67.3765	70.3674	67.4879	69.5494	70.4069	70.0116	68.4735	67.938	67.7377	69.7759	68.8158	67.5151	67.1332	67.4413	68.3564	67.4769	69.8633	69.0883	67.7745	70.4803	69.1007	68.2432	69.8757	67.406	69.7825	68.7777	67.3227	69.9527	68.4841	68.2911	67.5081	69.9334	66.7874	70.2956	67.9129	69.7053	68.765
10	70.3322	68.6625	70.2368	68.5575	69.3248	70.5883	67.6764	68.893	68.7862	72.8024	100	68.8509	68.7346	71.5249	69.0518	70.1775	71.3523	70.3919	68.8341	68.3745	67.965	70.5119	68.9091	68.8913	68.4921	69.0233	68.9507	68.9329	70.5806	69.6142	67.3999	71.4964	69.4989	69.9169	70.5438	69.0117	70.0425	68.9843	69.0472	70.9338	67.9787	69.7385	68.3978	70.4392	68.1714	69.1053	68.2142	70.1942	68.1186
11	69.6237	99.0167	68.2934	69.3743	69.0401	69.0865	66.7302	96.429	99.0483	67.5115	68.8509	100	96.3356	68.4517	96.2922	68.7569	68.2867	68.9584	67.5715	70.357	68.1743	68.908	68.5989	96.4198	68.7262	98.9686	68.5706	89.9328	68.9198	69.7562	66.5459	68.6624	69.7097	69.9872	69.0929	96.7729	68.9744	68.6993	96.2067	68.5601	67.7015	69.7832	68.7841	69.0384	69.0942	68.0546	70.4803	68.8296	67.9201
12	69.7309	96.3841	68.3653	68.995	68.8967	69.0149	66.7895	97.8651	96.3723	67.3765	68.7346	96.3356	100	68.3891	99.8576	68.6262	68.3623	69.0829	67.5169	70.43	67.9657	68.9873	68.6817	98.7864	68.6241	96.386	68.5594	89.8397	68.8914	69.815	66.5394	68.4274	69.783	70.0089	69.196	97.7551	69.2137	68.4688	99.9009	68.2621	67.7254	69.9178	68.6732	68.911	69.2166	67.9112	70.4038	68.8656	67.9414
13	70.1167	68.1676	71.9761	68.2744	68.816	70.1929	67.7188	68.3725	68.2424	70.3674	71.5249	68.4517	68.3891	100	68.4674	71.8368	97.5516	69.9046	69.1025	67.9246	67.7767	70.1696	69.243	68.3513	68.7262	68.214	70.0127	68.4746	70.1024	69.0686	67.1943	97.4123	69.1549	70.095	70.1816	68.3372	69.7296	69.0917	68.3198	74.6296	67.3308	70.0509	68.6832	70.2693	68.1025	68.6907	67.9174	69.6388	67.7886
14	69.9614	96.5131	68.4499	69.2407	68.7513	69.105	66.686	97.8799	96.4661	67.4879	69.0518	96.2922	99.8576	68.4674	100	68.655	68.3535	69.2182	67.5551	70.4699	68.1878	69.0177	68.6318	98.8249	68.8074	96.4335	68.4639	89.7541	69.0592	69.7713	66.6255	68.4447	69.7511	70.1302	69.1972	97.763	69.235	68.5926	99.8793	68.3488	67.7991	70.0726	68.6671	68.9626	69.2293	67.9145	70.5197	69.1639	67.8026
15	69.9106	68.5354	90.1278	68.5703	68.6304	69.4441	67.8377	68.7361	68.6332	69.5494	70.1775	68.7569	68.6262	71.8368	68.655	100	71.5777	69.6099	68.538	68.1871	68.0868	69.4945	69.1347	68.5694	68.566	68.6802	71.9366	68.6449	69.5548	68.8929	67.2865	71.8107	69.0088	69.7121	69.5112	68.5879	69.1382	68.8732	68.6308	70.9543	67.7705	69.6416	68.8866	69.3345	68.417	68.6552	68.115	69.1689	67.728
16	70.1205	68.2363	71.7397	68.319	68.6823	70.267	67.7752	68.2006	68.3883	70.4069	71.3523	68.2867	68.3623	97.5516	68.3535	71.5777	100	70.011	68.8177	68.0034	68.0738	70.2312	69.0449	68.3421	68.919	68.3494	69.7719	68.363	70.2586	69.0556	67.1212	97.739	69.1658	70.1379	70.0567	68.3679	69.7077	69.1474	68.1628	74.2682	67.3433	69.8871	68.5323	70.2291	67.879	68.5942	67.7908	69.8403	67.6904
17	74.5998	69.0257	69.5579	68.3393	68.7132	92.6141	67.334	69.1961	69.0077	70.0116	70.3919	68.9584	69.0829	69.9046	69.2182	69.6099	70.011	100	68.6579	68.5085	67.6829	92.1398	68.6195	69.1281	68.4952	69.2021	68.2493	69.1322	91.7387	69.4051	66.9624	69.9674	69.2133	69.8662	92.3415	69.2079	86.5521	68.9097	69.0986	69.9922	67.4977	69.7793	68.395	92.4886	67.8025	69.0891	68.4553	86.6458	68.0927
18	68.1792	67.2691	68.5123	67.7703	67.7414	68.355	68.9626	67.2595	67.2864	68.4735	68.8341	67.5715	67.5169	69.1025	67.5551	68.538	68.8177	68.6579	100	67.3729	67.148	68.205	68.5072	67.2593	67.3026	67.4192	67.6134	67.4207	68.323	67.8859	67.4985	68.9172	67.9359	68.2577	68.2696	67.2764	68.2384	68.3343	67.4183	68.3944	67.2624	68.0268	67.1381	68.246	67.4168	67.9252	67.2281	68.2245	67.5337
19	68.6889	70.2485	68.1259	68.2689	68.961	68.3472	67.1933	70.3344	70.5059	67.938	68.3745	70.357	70.43	67.9246	70.4699	68.1871	68.0034	68.5085	67.3729	100	68.0806	68.5201	68.4613	70.4358	67.8861	70.5272	68.2995	70.4063	68.3969	70.0237	66.7386	68.0172	69.7197	68.6737	68.6521	70.5432	68.036	68.5262	70.345	68.0175	68.4777	68.3184	68.3011	68.4113	68.3167	68.7169	93.5655	68.6068	68.2565
20	67.7298	68.3532	68.2043	67.8277	68.1705	67.9665	67.0844	68.4271	68.1082	67.7377	67.965	68.1743	67.9657	67.7767	68.1878	68.0868	68.0738	67.6829	67.148	68.0806	100	67.9977	68.7409	67.896	67.5214	68.3355	68.0475	68.287	67.7003	68.5387	66.4563	68.1081	68.7457	68.0118	68.1284	68.3006	67.9138	68.6108	68.1775	67.8445	68.1763	67.909	69.3559	67.829	68.7716	67.7895	67.8535	68.0358	68.3732
21	74.4347	68.9343	69.6562	68.2179	68.785	93.4032	67.5994	69.0689	69.0323	69.7759	70.5119	68.908	68.9873	70.1696	69.0177	69.4945	70.2312	92.1398	68.205	68.5201	67.9977	100	68.8525	69.0354	68.4589	68.9738	68.4529	68.8393	91.3817	69.0454	66.7654	70.1371	69.0459	69.9359	93.8697	69.0787	86.3355	68.7131	68.9683	70.055	67.3199	69.6283	68.3882	93.2061	67.8896	68.7901	68.4415	86.2946	67.8123
22	68.9259	68.6938	68.9727	69.9507	68.7283	68.7224	67.862	68.7373	68.4275	68.8158	68.9091	68.5989	68.6817	69.243	68.6318	69.1347	69.0449	68.6195	68.5072	68.4613	68.7409	68.8525	100	68.7103	67.9437	68.8425	68.4177	68.8125	68.498	69.0497	67.2172	69.282	68.9175	69.1136	68.8042	68.7395	68.7804	99.8146	68.5981	68.8896	68.1881	69.129	68.5277	68.6499	68.2936	68.6561	68.3746	68.8949	68.4574
23	69.8136	96.4636	68.1994	69.2759	69.0798	69.0687	67.0249	97.8304	96.5367	67.5151	68.8913	96.4198	98.7864	68.3513	98.8249	68.5694	68.3421	69.1281	67.2593	70.4358	67.896	69.0354	68.7103	100	68.6895	96.4792	68.4198	89.8164	68.8243	69.9144	66.6283	68.4335	69.7177	69.6083	69.159	97.73	68.997	68.6353	98.7545	68.2988	67.4822	69.8968	68.7878	68.9576	69.2868	67.9375	70.405	69.105	67.6661
24	68.5451	68.7943	68.1931	68.2482	67.9007	68.1342	66.3252	68.6479	68.4434	67.1332	68.4921	68.7262	68.6241	68.7262	68.8074	68.566	68.919	68.4952	67.3026	67.8861	67.5214	68.4589	67.9437	68.6895	100	68.6002	68.3169	68.8016	68.484	68.3074	66.2292	68.8701	68.355	69.441	68.4567	68.7284	68.3548	67.9566	68.5757	68.7154	66.9603	69.4914	68.804	68.1872	68.491	67.4751	67.8906	68.3447	67.4659
25	70.0489	99.8946	68.3632	69.2681	69.1307	69.0437	66.7945	96.5256	99.6752	67.4413	69.0233	98.9686	96.386	68.214	96.4335	68.6802	68.3494	69.2021	67.4192	70.5272	68.3355	68.9738	68.8425	96.4792	68.6002	100	68.4854	89.9947	68.8162	69.8011	66.4594	68.442	69.904	69.7198	69.1838	96.7227	69.0465	68.7017	96.3115	68.1607	67.5799	69.9571	68.6442	68.7074	69.177	67.9455	70.4169	69.2034	67.9257
26	68.9086	68.5312	71.8671	68.3997	68.3428	68.0806	67.0465	68.4937	68.517	68.3564	68.9507	68.5706	68.5594	70.0127	68.4639	71.9366	69.7719	68.2493	67.6134	68.2995	68.0475	68.4529	68.4177	68.4198	68.3169	68.4854	100	68.5682	68.2836	68.776	66.7771	69.9463	68.6809	68.9502	68.4238	68.3155	68.2267	68.4759	68.313	69.4659	67.369	69.0473	69.0432	68.1674	68.3793	68.1954	68.2323	68.1027	67.2017
27	69.6339	89.9819	68.4289	69.5477	68.8794	68.8824	66.8921	89.8779	90.1063	67.4769	68.9329	89.9328	89.8397	68.4746	89.7541	68.6449	68.363	69.1322	67.4207	70.4063	68.287	68.8393	68.8125	89.8164	68.8016	89.9947	68.5682	100	68.9503	69.8824	66.7685	68.3927	69.9882	69.5725	69.2912	89.8181	68.9055	68.6875	89.7197	68.278	67.7374	69.9291	68.4142	68.8179	68.8569	68.179	70.4592	68.9162	67.9768
28	75.4467	68.6999	69.7216	68.0421	68.5686	91.7923	67.2684	69.0864	68.8896	69.8633	70.5806	68.9198	68.8914	70.1024	69.0592	69.5548	70.2586	91.7387	68.323	68.3969	67.7003	91.3817	68.498	68.8243	68.484	68.8162	68.2836	68.9503	100	69.1166	66.6977	70.2325	69.0939	69.8156	91.5964	69.023	86.5677	68.6436	68.9918	70.1525	67.228	69.8958	68.342	91.7801	67.7392	68.8292	68.2206	86.6065	68.1174
29	69.353	69.6621	68.9222	68.9044	70.4039	69.1646	67.6301	69.6673	69.6746	69.0883	69.6142	69.7562	69.815	69.0686	69.7713	68.8929	69.0556	69.4051	67.8859	70.0237	68.5387	69.0454	69.0497	69.9144	68.3074	69.8011	68.776	69.8824	69.1166	100	67.4915	68.8658	99.0383	69.5595	69.1404	69.7664	68.9923	68.8152	69.8438	68.7862	68.3426	69.4569	68.653	69.0636	68.5488	71.111	69.9591	69.117	68.2982
30	66.4891	66.6218	67.2651	66.945	67.0888	66.7198	68.0882	66.359	66.5534	67.7745	67.3999	66.5459	66.5394	67.1943	66.6255	67.2865	67.1212	66.9624	67.4985	66.7386	66.4563	66.7654	67.2172	66.6283	66.2292	66.4594	66.7771	66.7685	66.6977	67.4915	100	67.3889	67.2154	66.5381	66.8882	66.4264	66.6955	67.1225	66.5194	66.6847	67.4517	66.3945	66.4987	66.8507	66.2926	67.2843	66.6322	66.9218	67.0208
31	70.2526	68.1859	71.931	68.4354	68.5734	70.2479	67.7588	68.5064	68.4749	70.4803	71.4964	68.6624	68.4274	97.4123	68.4447	71.8107	97.739	69.9674	68.9172	68.0172	68.1081	70.1371	69.282	68.4335	68.8701	68.442	69.9463	68.3927	70.2325	68.8658	67.3889	100	69.1597	70.1055	70.2515	68.5297	69.7291	69.2669	68.2757	74.2679	67.3498	70.0285	68.8013	70.1917	68.2636	68.9388	67.8515	69.8135	67.693
32	69.3222	69.6472	68.8835	68.8702	70.3826	69.2071	67.381	69.8701	69.7305	69.1007	69.4989	69.7097	69.783	69.1549	69.7511	69.0088	69.1658	69.2133	67.9359	69.7197	68.7457	69.0459	68.9175	69.7177	68.355	69.904	68.6809	69.9882	69.0939	99.0383	67.2154	69.1597	100	69.4718	69.1257	69.7428	68.9824	68.9176	69.9335	68.7617	68.2187	69.3748	68.7856	68.9952	68.6389	70.9917	69.7998	69.3172	68.0603
33	70.3261	69.6931	69.5471	69.3687	68.4341	69.8382	66.7653	70.0047	69.7768	68.2432	69.9169	69.9872	70.0089	70.095	70.1302	69.7121	70.1379	69.8662	68.2577	68.6737	68.0118	69.9359	69.1136	69.6083	69.441	69.7198	68.9502	69.5725	69.8156	69.5595	66.5381	70.1055	69.4718	100	69.8219	69.8995	69.6103	68.9305	69.9662	70.5004	67.2212	86.2334	69.8093	69.7828	69.0219	68.5141	68.5799	69.7559	67.6197
34	74.4314	69.0348	69.6904	68.3464	68.5607	94.8755	67.5826	69.2536	68.9275	69.8757	70.5438	69.0929	69.196	70.1816	69.1972	69.5112	70.0567	92.3415	68.2696	68.6521	68.1284	93.8697	68.8042	69.159	68.4567	69.1838	68.4238	69.2912	91.5964	69.1404	66.8882	70.2515	69.1257	69.8219	100	69.025	86.479	68.687	69.1789	70.0086	67.5668	69.6062	68.4065	94.5854	68.0244	68.9215	68.5776	86.2698	68.24
35	69.7483	96.82	68.4228	69.3167	68.8412	69.0843	66.6599	98.3712	96.8052	67.406	69.0117	96.7729	97.7551	68.3372	97.763	68.5879	68.3679	69.2079	67.2764	70.5432	68.3006	69.0787	68.7395	97.73	68.7284	96.7227	68.3155	89.8181	69.023	69.7664	66.4264	68.5297	69.7428	69.8995	69.025	100	69.1003	68.3799	97.696	68.2641	67.751	69.952	68.5668	68.8448	69.2965	67.8349	70.4821	69.0784	67.8615
36	74.2498	68.847	68.9113	68.3078	68.3335	86.5087	67.2202	68.9939	68.9164	69.7825	70.0425	68.9744	69.2137	69.7296	69.235	69.1382	69.7077	86.5521	68.2384	68.036	67.9138	86.3355	68.7804	68.997	68.3548	69.0465	68.2267	68.9055	86.5677	68.9923	66.6955	69.7291	68.9824	69.6103	86.479	69.1003	100	68.6593	69.2285	69.7285	67.2422	69.5652	68.4499	86.5993	67.9339	68.661	68.4609	88.9856	68.1983
37	68.9003	68.6297	68.9642	69.7017	68.6787	68.7124	67.815	68.4864	68.4107	68.7777	68.9843	68.6993	68.4688	69.0917	68.5926	68.8732	69.1474	68.9097	68.3343	68.5262	68.6108	68.7131	99.8146	68.6353	67.9566	68.7017	68.4759	68.6875	68.6436	68.8152	67.1225	69.2669	68.9176	68.9305	68.687	68.3799	68.6593	100	68.5784	68.8387	68.2026	68.8818	68.306	68.6081	68.2332	68.5624	68.3817	68.6845	68.3891
38	69.9058	96.4444	68.38	69.0255	69.0705	69.0144	66.834	97.8275	96.3453	67.3227	69.0472	96.2067	99.9009	68.3198	99.8793	68.6308	68.1628	69.0986	67.4183	70.345	68.1775	68.9683	68.5981	98.7545	68.5757	96.3115	68.313	89.7197	68.9918	69.8438	66.5194	68.2757	69.9335	69.9662	69.1789	97.696	69.2285	68.5784	100	68.3855	67.7202	69.9179	68.731	68.7707	69.2376	67.8735	70.4818	68.9731	67.8459
39	70.2779	68.2739	70.9276	68.3283	68.5358	70.2026	67.4549	68.2557	68.44	69.9527	70.9338	68.5601	68.2621	74.6296	68.3488	70.9543	74.2682	69.9922	68.3944	68.0175	67.8445	70.055	68.8896	68.2988	68.7154	68.1607	69.4659	68.278	70.1525	68.7862	66.6847	74.2679	68.7617	70.5004	70.0086	68.2641	69.7285	68.8387	68.3855	100	67.0595	70.0558	68.6059	69.9905	68.1829	68.3978	67.8436	69.7881	67.4079
40	67.2402	67.6923	67.5179	67.9718	68.5273	67.2796	68.2957	67.7666	67.8941	68.4841	67.9787	67.7015	67.7254	67.3308	67.7991	67.7705	67.3433	67.4977	67.2624	68.4777	68.1763	67.3199	68.1881	67.4822	66.9603	67.5799	67.369	67.7374	67.228	68.3426	67.4517	67.3498	68.2187	67.2212	67.5668	67.751	67.2422	68.2026	67.7202	67.0595	100	67.4064	66.9774	67.2234	67.1343	68.2626	68.6395	67.4403	71.501
41	70.3884	69.9107	69.3644	69.2818	68.3448	69.5814	67.1675	69.8419	69.8703	68.2911	69.7385	69.7832	69.9178	70.0509	70.0726	69.6416	69.8871	69.7793	68.0268	68.3184	67.909	69.6283	69.129	69.8968	69.4914	69.9571	69.0473	69.9291	69.8958	69.4569	66.3945	70.0285	69.3748	86.2334	69.6062	69.952	69.5652	68.8818	69.9179	70.0558	67.4064	100	69.5262	69.7477	68.7996	68.3658	68.4537	69.4981	67.7427
42	68.9064	68.6051	68.7449	68.2183	68.0512	68.3235	66.3033	68.6189	68.5615	67.5081	68.3978	68.7841	68.6732	68.6832	68.6671	68.8866	68.5323	68.395	67.1381	68.3011	69.3559	68.3882	68.5277	68.7878	68.804	68.6442	69.0432	68.4142	68.342	68.653	66.4987	68.8013	68.7856	69.8093	68.4065	68.5668	68.4499	68.306	68.731	68.6059	66.9774	69.5262	100	68.3482	69.2711	67.9086	68.0489	68.3543	67.6328
43	74.7284	68.8105	69.6231	67.9913	68.5033	96.183	67.8404	69.0446	68.9785	69.9334	70.4392	69.0384	68.911	70.2693	68.9626	69.3345	70.2291	92.4886	68.246	68.4113	67.829	93.2061	68.6499	68.9576	68.1872	68.7074	68.1674	68.8179	91.7801	69.0636	66.8507	70.1917	68.9952	69.7828	94.5854	68.8448	86.5993	68.6081	68.7707	69.9905	67.2234	69.7477	68.3482	100	67.7111	68.7986	68.4805	86.472	68.1307
44	68.1664	69.1475	68.1937	68.657	68.0057	67.7247	66.382	69.207	69.1411	66.7874	68.1714	69.0942	69.2166	68.1025	69.2293	68.417	67.879	67.8025	67.4168	68.3167	68.7716	67.8896	68.2936	69.2868	68.491	69.177	68.3793	68.8569	67.7392	68.5488	66.2926	68.2636	68.6389	69.0219	68.0244	69.2965	67.9339	68.2332	69.2376	68.1829	67.1343	68.7996	69.2711	67.7111	100	67.519	68.0601	67.8519	67.5533
45	68.5253	68.0276	68.4485	68.2945	69.698	68.7629	68.1769	67.9802	68.1361	70.2956	69.1053	68.0546	67.9112	68.6907	67.9145	68.6552	68.5942	69.0891	67.9252	68.7169	67.7895	68.7901	68.6561	67.9375	67.4751	67.9455	68.1954	68.179	68.8292	71.111	67.2843	68.9388	70.9917	68.5141	68.9215	67.8349	68.661	68.5624	67.8735	68.3978	68.2626	68.3658	67.9086	68.7986	67.519	100	69.0078	68.8984	68.3721
46	68.8699	70.4101	68.0928	68.3466	69.0435	68.2055	66.9478	70.5635	70.432	67.9129	68.2142	70.4803	70.4038	67.9174	70.5197	68.115	67.7908	68.4553	67.2281	93.5655	67.8535	68.4415	68.3746	70.405	67.8906	70.4169	68.2323	70.4592	68.2206	69.9591	66.6322	67.8515	69.7998	68.5799	68.5776	70.4821	68.4609	68.3817	70.4818	67.8436	68.6395	68.4537	68.0489	68.4805	68.0601	69.0078	100	68.5032	68.2008
47	74.2521	68.9824	69.2919	68.3508	68.8579	86.3973	67.585	68.8718	68.8241	69.7053	70.1942	68.8296	68.8656	69.6388	69.1639	69.1689	69.8403	86.6458	68.2245	68.6068	68.0358	86.2946	68.8949	69.105	68.3447	69.2034	68.1027	68.9162	86.6065	69.117	66.9218	69.8135	69.3172	69.7559	86.2698	69.0784	88.9856	68.6845	68.9731	69.7881	67.4403	69.4981	68.3543	86.472	67.8519	68.8984	68.5032	100	68.2604
48	67.5596	67.814	67.6965	67.4313	68.3804	68.0339	68.1348	67.9408	67.7154	68.765	68.1186	67.9201	67.9414	67.7886	67.8026	67.728	67.6904	68.0927	67.5337	68.2565	68.3732	67.8123	68.4574	67.6661	67.4659	67.9257	67.2017	67.9768	68.1174	68.2982	67.0208	67.693	68.0603	67.6197	68.24	67.8615	68.1983	68.3891	67.8459	67.4079	71.501	67.7427	67.6328	68.1307	67.5533	68.3721	68.2008	68.2604	100
49	71.9896	69.0233	70.731	68.6599	68.7491	70.7623	67.4556	69.5229	69.4039	70.5521	70.9928	69.0375	69.3258	72.3003	69.3241	70.8037	72.2987	70.8598	68.5278	68.3381	67.8914	70.6968	69.1251	69.1365	69.2751	69.2359	69.0896	69.2299	71.6459	69.4209	67.023	72.4294	69.4952	73.049	70.7196	69.2062	70.4251	69.0783	69.4107	72.4159	67.3484	72.941	68.654	70.7858	68.3349	68.9366	68.4919	70.392	67.7308
50	69.8405	98.8738	68.2775	69.5448	69.1232	69.0204	66.7521	96.4438	98.9546	67.0359	68.902	99.0333	96.3317	68.1917	96.4441	68.5934	68.1619	69.0725	67.2204	70.485	68.4454	68.8948	68.5691	96.4598	68.6025	99.0654	68.4685	89.9746	68.7456	69.7266	66.6259	68.2186	69.7495	69.9122	68.9999	96.7706	68.8605	68.6504	96.3804	68.4408	67.7316	69.7811	68.7722	68.8104	69.2096	68.0622	70.5943	68.8157	67.9261
51	74.2078	68.9604	69.0909	68.2383	68.8952	86.3103	67.2866	69.034	68.9778	69.7576	70.1285	69.0224	69.1226	69.7301	69.2558	69.0415	69.7967	86.4913	68.0744	68.5536	68.171	86.1127	68.8698	69.2418	68.426	69.2488	68.4746	68.9662	86.5002	69.3286	66.9522	69.8766	69.2686	69.737	86.2208	69.1298	88.9759	68.7598	69.1504	69.6875	67.5255	69.6083	68.2213	86.3222	67.9038	68.923	68.6061	99.8578	68.3464
52	67.5839	67.7793	67.7638	67.7751	68.5624	68.143	68.0685	68.0284	67.8628	68.7157	68.508	68.0359	67.9739	68.0842	67.9551	67.8879	67.8563	68.3164	67.6859	67.9885	68.5462	68.4774	68.5751	67.6433	67.143	67.9725	67.2931	67.9518	68.1947	68.1732	67.1357	68.1032	68.2807	67.6723	68.438	67.7861	68.177	68.5464	67.7835	67.5724	71.6919	67.6143	67.644	68.1161	67.5652	68.5356	68.1755	68.2976	97.0507
53	70.275	69.038	70.5196	68.951	69.0081	70.1919	67.4907	69.1034	69.0352	70.0779	70.3333	68.8757	68.9894	71.3208	69.1118	70.6059	71.3911	70.2863	68.2716	68.4673	68.2708	70.3154	69.4904	68.9623	69.0318	69.0762	68.7129	69.1299	70.3331	69.1677	67.1483	71.4251	69.3639	71.6127	70.344	69.1647	70.1367	69.2718	69.0986	71.3384	67.7767	71.5403	68.9516	70.2837	68.0765	69.1005	68.1864	70.0901	68.0569
54	68.4127	67.7657	68.7225	67.8347	68.3531	68.3339	68.575	67.9236	67.8503	68.9327	69.11	67.9036	67.7797	69.2135	67.7327	68.9445	69.1226	68.3767	71.7483	67.8769	67.534	68.0767	68.7398	67.763	67.6569	67.8439	68.3031	67.7812	68.4001	68.3342	68.0091	69.3912	68.3464	69.2228	68.3736	67.9178	68.23	68.6176	67.7992	68.7941	67.3663	68.4733	67.4952	68.3043	67.5124	68.2842	67.8286	68.4383	67.9161
55	70.2908	69.6021	70.7312	69.177	69.034	69.6293	67.121	69.461	69.5353	68.8032	70.3368	69.68	69.707	71.7094	69.4979	70.7223	71.6211	69.5795	68.4424	68.7513	68.5302	69.6548	69.0833	69.5306	69.6443	69.4613	70.0295	69.3885	69.8502	69.6719	66.5195	71.7863	69.5265	71.3035	70.1085	69.6076	69.5952	68.8715	69.4098	72.0569	67.2073	71.4667	69.5956	69.8242	68.9682	68.7889	68.6536	69.5869	67.7141
56	70.4294	68.4078	71.875	68.4554	68.8564	70.1727	67.7762	68.44	68.6591	70.5483	71.6165	68.6896	68.4861	97.3854	68.6351	71.7567	97.6854	69.979	69.0985	68.0452	68.0035	70.3454	69.1937	68.5679	68.956	68.7327	69.9373	68.4889	70.3183	69.2288	67.3495	97.5842	69.1981	70.2651	70.241	68.4614	69.89	69.1089	68.3502	74.2445	67.2585	70.1994	68.6299	70.3761	68.2288	68.7825	68.107	69.9352	67.8887
57	70.2985	69.9634	68.4982	68.6387	68.1887	69.1264	66.7594	70.2875	70.1456	67.4985	69.0846	70.3017	70.2516	68.7617	70.2515	68.7749	68.6633	69.1095	67.5809	69.4408	67.7358	69.2989	68.2825	70.3323	69.2401	70.4707	70.1978	70.0316	69.2402	69.2343	66.1831	68.9336	69.1498	70.0037	69.4359	70.2716	68.9493	68.2577	70.41	68.6928	67.225	69.8836	69.0012	69.1731	69.0221	67.9878	69.5558	69.0485	67.2748
58	68.6482	68.6498	72.0981	68.1975	68.2533	68.1772	67.2602	68.4577	68.5798	68.3301	69.1919	68.5311	68.6432	70.0442	68.4532	72.044	69.8221	68.2435	67.8554	68.2146	67.9714	68.4471	68.3879	68.6487	68.2946	68.5446	94.3365	68.5376	68.3333	69.0262	66.9772	69.945	68.8765	69.1697	68.5181	68.6878	68.112	68.4171	68.6442	69.4907	67.5159	68.9715	69.0531	68.3969	68.5347	68.2631	68.3281	68.0734	67.2957
59	67.816	68.5268	67.8164	68.5761	68.3105	67.6677	67.0885	68.5238	68.4548	67.3488	67.8445	68.5311	68.5667	67.6528	68.6639	68.2356	67.7587	67.5886	67.2367	68.3186	68.185	67.6107	69.0161	68.6585	67.7221	68.4271	68.3804	68.5477	67.3064	68.8527	67.0447	67.7912	68.5306	68.1497	67.7751	68.6321	67.6808	68.6974	68.4526	67.4935	67.953	68.0889	67.9523	67.4225	67.903	67.8115	68.0872	67.8053	67.456
60	68.2215	66.8645	68.3809	67.6607	67.9914	68.7794	68.9207	67.1937	66.8523	69.0197	68.8167	67.185	67.2595	68.7887	67.1393	68.3999	68.7359	68.8724	69.7567	67.3323	67.4742	68.6314	68.6695	67.1143	67.2042	67.1173	67.2198	67.2173	68.5918	68.008	67.5373	68.8049	68.0708	68.0335	68.7218	66.9576	68.6127	68.7069	67.0582	68.4434	67.7929	67.823	67.0506	68.7571	67.2605	68.276	67.0546	68.7602	68.8499
61	74.6048	68.8076	69.7466	68.4117	68.58	92.6891	67.202	69.1579	69.0774	69.8787	70.7202	69.045	68.937	70.3811	68.954	69.573	70.3517	91.6275	68.2918	68.3566	67.672	91.9812	68.6185	68.8868	68.1162	68.9364	68.2107	68.9041	92.5256	69.1551	66.7327	70.5181	68.9552	69.8835	92.4455	69.1752	86.7627	68.5726	68.836	70.1363	67.2552	69.8039	68.3488	92.7887	67.8584	68.9897	68.3898	86.6157	67.9262
62	68.1405	69.4798	67.9329	68.1586	67.7643	67.3921	66.4275	69.4449	69.4182	67.2102	67.8647	69.502	69.4762	67.6285	69.3707	68.1424	67.4354	67.828	66.8283	68.5593	68.9932	67.8459	68.0853	69.5136	68.5694	69.5078	68.7861	69.4344	67.529	68.7948	66.251	67.7265	68.7345	68.8295	67.8391	69.4263	67.5696	67.8579	69.4836	67.8935	67.2641	68.8373	69.3994	67.6756	70.6327	67.6688	68.1131	67.6866	68.065
63	70.1422	70.1742	68.5066	68.5922	68.1989	69.3433	66.4708	70.231	70.0832	67.3987	68.9963	70.2875	70.4324	68.6698	70.0777	68.761	68.6995	69.1244	67.7143	69.5088	67.8158	69.3482	68.3507	70.363	69.3495	70.4421	70.5222	70.0564	69.1735	69.166	66.5057	68.9699	69.1621	69.8185	69.6151	70.215	69.1077	68.3486	70.3785	69.0043	67.3188	70.0091	69.3801	69.1953	68.6069	67.5934	69.5239	69.1331	67.8603
64	67.4848	68.0787	67.8104	67.9641	68.7758	67.6199	68.2951	67.8276	68.1191	68.4506	68.0122	68.0785	68.0606	67.7035	67.8567	68.0522	67.706	67.6992	67.6035	69.5701	68.542	67.6747	68.6143	68.0007	66.7883	67.8963	67.7301	68.4729	67.3122	68.8434	67.4797	67.8913	68.7531	67.2783	67.9955	68.3511	67.7181	68.4512	67.9409	67.3384	82.5646	67.3003	67.4065	67.8436	67.6244	68.8231	69.468	67.9517	71.1758
65	70.3762	70.401	68.7334	68.6451	68.5894	69.0684	66.2659	70.5147	70.518	67.4824	69.0686	70.4558	70.4343	68.8652	70.4566	68.852	68.8982	69.2374	67.5933	69.4877	67.9787	69.2445	68.4788	70.3646	69.3881	70.4071	69.9641	70.2238	69.5811	69.5705	66.8532	68.853	69.4533	70.1329	69.5409	70.3327	69.129	68.5086	70.549	68.8546	67.3256	70.1773	69.4665	69.226	68.96	67.8071	69.5907	69.1231	67.6477
66	69.6211	99.5317	68.3746	69.1096	68.8245	68.8856	66.7395	96.5399	99.5182	67.2487	68.9621	99.0255	96.4157	68.3784	96.5095	68.7015	68.0777	69.0634	67.2107	70.2905	68.3626	68.7492	68.5582	96.4678	68.6563	99.5106	68.3377	89.9914	68.7979	69.7339	66.402	68.3445	69.6164	69.7727	68.9021	96.8051	68.8449	68.754	96.4555	68.3263	67.6269	69.8118	68.526	68.8232	69.1671	67.8854	70.4611	68.8158	67.9446
67	69.908	84.6267	68.3729	69.5288	68.9145	69.084	66.9311	84.5671	84.5458	67.6294	68.9371	84.5612	84.6227	68.4531	84.6369	68.7283	68.5097	69.28	67.5267	70.5214	68.383	69.0733	69.1091	84.5749	69.0192	84.6642	68.4566	84.0174	69.0143	69.9585	66.6845	68.6394	69.8847	70.1987	69.179	84.6508	69.0854	68.8568	84.6507	68.3138	67.7516	70.1352	68.8724	69.1532	69.7615	68.2952	70.6401	69.1903	68.1055
68	69.7659	99.5295	68.504	69.1986	68.8742	68.986	66.505	96.4742	99.5523	67.4905	68.8196	99.0716	96.4414	68.2957	96.5064	68.6653	68.2373	69.0605	67.3779	70.3314	68.4672	69.049	68.7421	96.5251	68.7254	99.5328	68.4931	90.0881	68.9734	69.8006	66.3281	68.4853	69.8834	69.6266	68.9463	96.7941	69.0364	68.8158	96.3982	68.4902	67.6446	69.8306	68.6465	68.8957	69.2323	68.0225	70.4193	69.0131	67.8582
69	70.2631	68.2978	72.0166	68.3838	68.6556	70.1721	67.7237	68.3187	68.4464	70.4892	71.6899	68.788	68.3898	97.4057	68.5413	71.6795	97.6926	70.111	69.1154	68.0206	67.9408	70.1843	69.3308	68.3174	68.8556	68.5338	69.882	68.4819	70.2162	68.9556	67.2736	97.5396	69.1919	70.2815	70.1762	68.4237	69.6984	69.2193	68.2837	74.5004	67.3762	70.135	68.6968	70.4547	68.2246	68.8946	68.046	69.8303	67.6798
70	67.6218	67.1571	67.4427	66.9246	67.8003	67.646	67.1259	67.3531	66.8754	68.1596	67.9222	67.1038	67.0698	67.7988	67.0406	67.515	67.8232	67.7075	67.0663	67.1303	67.5317	67.6495	67.8161	67.004	66.8565	67.2992	67.2475	67.2484	67.7204	68.175	66.6972	67.739	68.3519	67.2855	67.9264	67.2911	67.5357	67.6347	66.825	67.4862	67.7245	67.2882	67.2491	67.753	66.7607	68.043	67.2004	67.8341	68.2573
71	67.6764	68.5876	68.0645	68.524	68.2629	67.4654	66.793	68.7842	68.5879	67.5746	67.7391	68.5856	68.6332	67.7238	68.5702	68.0721	68.0187	67.7203	67.5321	68.3965	67.9361	67.6958	69.1001	68.6119	67.8022	68.5873	68.5076	68.6638	67.4628	68.8832	67.1137	67.8672	68.8658	68.4388	67.7118	68.6715	67.7067	69.0245	68.6929	67.6487	67.8212	68.3466	67.8985	67.5001	67.8085	68.1389	68.3001	67.937	67.6996
72	70.4095	68.7293	70.3259	68.5805	69.1593	70.7517	68.0562	68.9151	68.9577	72.8637	92.0321	69.0233	69.0532	71.6889	68.9285	70.2972	71.3494	70.4631	68.6376	68.3327	67.9579	70.5744	69.2545	68.8352	68.4875	69.0145	68.9622	68.939	70.7648	69.5996	67.2189	71.4493	69.6891	69.7899	70.7515	69.0451	69.8769	69.1883	69.043	70.9827	67.9867	69.7619	68.5801	70.6155	68.1748	69.2834	68.0898	70.0975	68.2658
73	74.3804	68.8866	69.3037	68.4189	68.7967	86.7344	67.5553	69.0443	69.0079	69.9223	70.1934	69.0525	68.939	69.7932	68.9921	69.4122	69.7648	86.8183	68.4781	68.6639	68.2406	86.4546	68.7796	69.0695	68.5904	69.1168	68.3076	69.0265	86.8564	69.1379	66.8737	70.0244	69.2106	69.7127	86.7245	69.0606	90.9712	68.7609	68.9032	69.8435	67.5303	69.712	68.3383	86.7243	67.6985	69.0652	68.4522	91.6903	67.9009
74	69.9709	98.885	68.402	69.1512	68.9796	68.984	66.7455	96.4342	98.9491	67.2137	68.8392	99.0113	96.3425	68.2276	96.414	68.5548	68.1234	68.9475	67.1561	70.4124	68.3416	68.9606	68.7663	96.3267	68.7463	99.1123	68.4753	90.0229	68.9831	69.9641	66.3808	68.3273	69.563	69.9063	68.9831	96.7493	69.0653	68.4932	96.2738	68.3843	67.6116	69.813	68.778	69.0358	69.1187	67.7642	70.5838	69.0016	67.9403
75	67.7827	66.9665	68.2057	67.7153	67.7076	67.5468	68.8796	67.0856	67.1397	69.3224	68.3839	67.2982	67.2436	68.5536	67.1984	68.5275	68.6484	67.8614	69.0727	67.4634	67.2325	67.7029	68.5768	67.237	66.9228	66.994	67.8585	67.4857	67.9583	67.952	67.7737	68.537	67.9273	67.9089	67.8522	67.1598	67.743	68.493	67.3447	68.3805	67.4399	67.596	67.18	67.848	66.7493	68.2728	67.296	68.0148	67.5047
76	69.7435	99.0553	68.4774	69.4049	69.2637	68.9253	67.2067	96.3786	99.0811	67.822	69.1893	99.2803	96.352	68.4777	96.3328	68.8846	68.4009	68.9527	67.5532	70.4969	68.5346	69.0614	68.8738	96.4674	68.932	99.1031	68.7066	90.0623	68.8996	70.0131	66.5849	68.6112	69.8425	69.9283	69.0268	96.7355	68.8265	68.668	96.2343	68.2086	67.6697	69.7885	68.6973	68.933	69.3143	68.1766	70.5052	68.8965	68.1252
77	73.9765	69.1453	69.0608	68.1673	68.6081	82.385	67.2823	69.2509	69.2417	69.097	69.6837	69.2294	69.2304	69.4387	69.2918	69.2774	69.6033	82.7743	68.1148	68.4723	67.722	82.4384	68.7802	69.2942	68.513	69.2641	68.3903	69.0174	82.5509	69.3106	67.0409	69.6784	69.0979	69.9125	82.4562	69.1938	82.3497	68.8628	69.2283	69.727	67.3738	69.5422	68.2429	82.6789	68.2837	68.629	68.3439	81.8738	67.779
78	69.4739	68.1472	75.733	68.2336	68.2458	69.3161	67.513	68.0874	67.9643	69.1186	70.1908	68.0966	68.1685	72.1306	68.0582	75.4144	71.861	69.1806	68.6635	67.9654	67.7151	69.5723	68.8687	68.0134	68.4916	68.168	72.1125	67.9815	69.2584	68.5185	67.0235	72.0193	68.5351	69.488	69.4636	68.0742	68.853	68.7627	68.0532	71.0644	67.1735	69.5047	68.6459	69.3006	68.3576	68.1214	68.0017	68.9463	67.45
79	69.0364	68.8549	68.7337	67.9343	89.1108	68.7215	67.816	68.9813	69.0649	69.0905	69.4528	68.9728	68.8526	68.9082	68.8932	68.8422	68.8874	68.7697	67.6947	69.841	68.3447	68.975	68.8165	68.9957	68.1788	68.9285	68.4244	69.0406	68.8792	70.7681	67.1687	68.8961	70.6553	68.7512	68.9325	69.0744	68.5157	68.9187	68.9505	68.4848	68.5187	68.6239	68.1038	68.7324	68.2721	70.12	69.6564	68.682	68.3585
80	69.9586	98.7094	68.4	69.4002	69.0272	68.9071	66.6982	96.5394	98.7255	67.5806	68.9731	98.901	96.4494	68.4814	96.53	68.6927	68.4318	69.1247	67.3337	70.4078	68.3632	68.9163	68.714	96.4495	68.6559	98.7069	68.7231	89.8998	68.8624	69.541	66.4973	68.4822	69.856	69.9201	69.2639	96.8026	69.1577	68.7134	96.538	68.4164	67.6459	69.7259	68.605	69.075	69.1576	68.0235	70.5221	69.0152	67.7262
81	68.2515	67.8903	68.1892	68.0002	68.6069	68.2947	68.058	67.9276	67.8719	68.868	68.7072	68.1241	68.1254	68.4194	68.0111	68.3779	68.2403	68.6887	68.0602	68.2614	68.3094	68.2414	68.7928	67.877	67.5988	68.3481	68.0525	67.8611	68.5649	68.5044	67.3012	68.6725	68.61	67.9206	68.5533	67.8953	68.4693	68.6783	68.2071	67.9341	69.0401	67.8503	67.8257	68.6197	68.2446	68.5343	67.981	68.5704	69.9652
82	66.9911	66.5269	67.6522	67.1709	67.2017	67.4606	88.3784	66.6982	66.6971	68.6045	67.7143	66.6358	66.6713	67.533	66.6462	67.4232	67.7088	67.4225	69.1585	67.0837	66.7691	67.5135	67.6123	66.7819	66.652	66.4244	66.8853	66.7767	67.2842	67.2498	68.0528	67.6387	67.2199	66.741	67.5853	67.104	67.2923	67.5711	66.6468	67.2452	68.1386	66.7547	66.6751	67.6687	66.3268	68.02	66.7126	67.491	67.9207
83	80.9435	70.5732	69.1773	69.0956	68.8946	73.5648	66.8674	70.8787	70.4911	68.7056	69.9608	70.677	70.8682	69.508	70.8222	69.5958	69.5417	73.5727	67.7874	69.039	68.0319	73.4141	68.7315	70.7158	68.8328	70.6869	68.709	70.3055	73.6155	69.7613	66.3694	69.6272	69.7668	70.7689	73.5716	70.6058	73.367	68.8	70.9301	70.1133	67.3055	70.6794	68.984	73.4656	68.4856	68.6076	69.1065	73.2294	67.4735
84	69.7387	98.9374	68.2858	69.3763	69.1479	68.9634	66.7607	96.4978	98.9362	67.3756	68.8669	99.0312	96.3361	68.1272	96.4282	68.6809	68.2143	69.0085	67.3131	70.541	68.4469	68.7418	68.5935	96.3985	68.7512	98.9898	68.6016	90.022	68.8034	69.7769	66.8446	68.3367	69.8864	69.8864	69.1065	96.8095	68.9798	68.5928	96.349	68.2655	67.5215	69.5695	68.6388	68.9616	69.241	67.9767	70.4548	68.9349	68.0265
85	69.0469	71.5594	68.3308	68.6599	68.4402	68.5813	66.735	71.5961	71.4228	67.6388	68.828	71.6803	71.5397	68.3638	71.56	68.4167	68.4098	68.6513	67.3114	70.2315	68.2644	68.608	68.4231	71.5089	68.5431	71.5162	68.2935	71.2829	68.6607	68.8388	66.5777	68.6216	69.012	69.0372	68.7017	71.7281	68.7781	68.4097	71.5789	68.1355	68.1091	69.1158	68.5064	68.5695	68.8596	68.0168	70.4044	68.7436	68.0185
86	69.8733	98.7777	68.4338	69.2396	69.0129	68.915	66.75	96.6551	98.7743	67.4253	69.0068	98.9014	96.4255	68.1724	96.4503	68.7149	68.0666	69.1531	67.3125	70.3969	68.115	68.9549	68.6156	96.5635	68.6316	98.7543	68.4577	90.104	68.838	69.5789	66.4558	68.4096	69.5654	69.9619	69.1106	96.8911	68.9215	68.5769	96.4346	68.4324	67.7762	69.8364	68.6007	68.7442	69.2488	67.8415	70.3296	68.8933	68.0149
87	67.3177	67.0559	67.7524	67.7737	67.7382	67.7306	75.1911	67.2156	67.0827	69.2992	68.1828	66.9261	67.1035	67.9257	67.1812	68.0376	68.2048	67.7512	68.5063	67.9547	67.6076	67.6416	68.2255	67.0988	67.1038	67.1782	67.5173	67.1212	67.8006	67.7858	68.9065	67.9825	67.9292	67.3387	67.9486	66.9985	67.6376	68.2561	67.2488	67.408	68.3374	67.1116	67.0029	67.7178	67.2028	68.5658	67.1629	67.7875	68.444
88	68.4821	68.3358	68.2908	67.8097	69.8811	68.9158	68.5755	68.3201	68.6799	69.3296	68.9583	68.4031	68.2929	68.5665	68.4342	68.4164	68.5175	69.1591	67.7966	68.439	68.7059	69.057	69.0617	68.4377	67.5765	68.3932	67.9517	68.4864	69.0643	69.539	67.2761	68.4719	69.6613	68.212	69.0983	68.5095	68.7265	68.92	68.4119	68.22	69.4403	68.226	67.9955	69.036	67.739	69.5576	68.4621	69.1164	70.4217
89	69.3379	69.7598	68.8557	69.0279	70.5325	68.8902	67.6735	69.7922	69.7353	69.1079	69.6865	69.8608	69.8792	69.0671	69.8597	69.1284	69.0961	69.3665	67.7349	69.9776	68.6049	69.2198	68.9547	69.7853	68.3162	69.8943	68.9179	69.9806	69.259	99.8278	67.437	69.0221	99.1209	69.7164	69.1894	69.775	69.0113	68.8426	69.937	68.8469	68.107	69.7047	68.6642	68.9557	68.6485	70.999	69.8007	69.2442	68.3281
90	69.7844	99.6981	68.5099	69.4391	68.8026	69.0121	66.7229	96.453	99.8851	67.5341	68.9161	99.0656	96.3456	68.3834	96.4024	68.6574	68.431	68.9737	67.4354	70.3109	68.4998	68.8727	68.6429	96.5019	68.5996	99.717	68.3551	90.0323	68.7945	69.7094	66.6185	68.4802	69.7028	69.8013	69.0996	96.7836	68.906	68.5649	96.3362	68.4681	67.5815	69.8769	68.6431	68.8546	69.4982	67.9274	70.3613	68.813	68.0302
91	68.94	68.8789	68.9014	69.764	68.6742	68.8275	67.8764	68.7141	68.4737	68.9242	69.0853	68.6989	68.4451	69.2593	68.7881	69.1755	69.2688	68.9463	68.4564	68.4835	68.6647	68.7537	99.8834	68.6409	67.8898	68.8873	68.294	68.8678	68.6187	68.9698	67.1361	69.3137	68.9389	68.9722	68.7643	68.6549	68.7632	99.8326	68.6241	68.9722	68.282	68.9829	68.5622	68.6479	68.1603	68.3613	68.3657	68.7906	68.4749
92	68.8971	70.405	68.2489	68.096	68.8808	68.2318	66.9833	70.3874	70.6187	67.9584	68.2761	70.3941	70.4643	68.0505	70.4872	68.4128	67.8593	68.5113	67.2979	93.4231	68.0869	68.59	68.5458	70.424	67.9251	70.4829	68.2257	70.2974	68.2578	69.8115	66.6436	68.2216	69.8999	68.5848	68.4524	70.4124	68.5345	68.3863	70.4262	68.0585	68.4757	68.371	68.0838	68.3525	67.8654	68.9052	98.7128	68.4879	67.9885
93	67.3992	66.7571	67.5287	67.4493	67.1735	67.3541	99.9535	66.7946	66.9833	69.1619	67.6929	66.8929	66.9923	67.7675	66.906	67.8939	67.7359	67.4201	68.7886	67.0208	67.307	67.4896	68.0009	66.8651	66.8387	66.9429	67.1985	67.0677	67.3377	67.3294	67.9584	67.8467	67.3157	67.0235	67.5773	66.793	67.4188	67.7017	66.9768	67.4801	68.0839	67.1525	66.4102	67.8682	66.4994	68.4551	66.8285	67.5574	68.1425
94	68.6084	68.6466	71.9037	68.6624	68.7908	68.226	66.7304	68.7255	68.7754	68.5974	69.2865	68.8939	68.9589	69.8757	68.8565	71.8759	69.788	68.3696	67.8559	68.5734	68.2746	68.5534	69.1193	68.8553	68.3606	68.8787	71.0274	68.745	68.1769	69.1639	67.2355	70.0345	68.8838	69.1484	68.4783	68.8683	68.4511	69.1869	68.8804	69.0279	67.7613	69.1277	69.1677	68.2328	68.4369	68.4228	68.6072	68.4891	67.744
95	69.6515	99.1354	68.3194	69.3451	68.9253	69.1013	66.7727	96.2973	99.1179	67.661	68.7997	99.7519	96.2859	68.2115	96.2874	68.7093	68.1665	69.0338	67.2839	70.3969	68.3085	68.9248	68.6587	96.4422	68.6153	99.0597	68.5508	90.148	68.9002	69.9126	66.5468	68.3689	69.7328	69.8284	69.1122	96.6392	68.9332	68.5055	96.2244	68.3874	67.5072	69.6698	68.7265	68.8633	69.2333	68.1068	70.5909	68.7755	67.9707
96	69.817	99.035	68.3519	69.1895	68.8623	69.0471	67.0612	96.3373	99.036	67.6483	68.9867	99.8802	96.2774	68.4023	96.3302	68.6697	68.0884	68.9321	67.566	70.4616	68.2706	68.9995	68.689	96.404	68.6869	99.0404	68.3931	89.8693	69.0392	69.7938	66.5461	68.5521	69.799	69.8637	68.8969	96.7301	69.0399	68.5761	96.2433	68.2366	67.6666	69.6302	68.6687	68.8773	69.3157	67.9794	70.3679	68.918	68.0862
97	69.0857	71.6273	68.097	68.5653	68.5968	68.6723	66.6697	71.6102	71.6907	67.6679	68.4622	71.6428	71.6477	68.2515	71.588	68.3352	68.1147	68.9237	67.2784	70.3162	67.7477	68.7892	68.4112	71.5333	68.2726	71.6465	68.0312	71.3685	68.8668	68.9822	66.3041	68.086	69.0875	68.9702	68.987	71.5565	68.7523	68.3128	71.5473	68.1339	67.4669	69.2931	68.5384	68.5519	68.4128	67.7308	70.3254	68.6741	67.6358
98	74.8267	68.7374	69.8728	68.5494	68.5748	99.7409	67.1774	68.8613	68.9131	69.774	70.4813	68.9811	68.9221	70.108	69.0522	69.34	70.0204	92.5662	68.2766	68.4873	67.8219	93.5038	68.6628	68.9443	68.1395	68.8965	68.0769	68.773	91.7981	68.9588	66.392	70.2388	69.0374	69.6963	94.8406	68.9257	86.5766	68.7267	68.9344	70.0761	67.2384	69.5837	68.2866	96.169	67.7094	68.7718	68.4039	86.4035	68.019
99	68.0643	67.5875	68.0185	67.5138	67.7763	68.3115	67.1362	67.7376	67.4844	68.1854	68.149	67.5793	67.773	68.2144	67.9632	68.0122	68.2744	68.3993	67.4845	67.5003	69.8282	68.2261	68.6126	67.8413	67.4766	67.6881	67.4994	67.8602	68.2424	68.1596	66.4164	68.4895	68.3756	68.0259	68.32	67.9068	68.4666	68.7387	67.9961	67.8658	67.7693	68.1069	68.7647	68.4527	68.2156	68.0347	67.4131	68.4502	68.7464
100	69.8434	83.1922	68.7482	69.6261	68.9828	68.8959	66.9398	82.895	83.0926	67.4762	69.1773	83.0084	82.8835	68.4491	82.9558	68.7036	68.4853	68.9018	67.4451	70.3399	68.1942	68.8087	68.9152	83.0187	68.9635	83.1395	68.5876	82.7538	68.9379	69.8595	66.4866	68.6962	69.8703	70.3968	69.0136	82.9994	69.0142	68.9151	82.8615	68.4063	68.1073	70.1973	68.7924	69.0478	69.4197	68.1899	70.2333	68.8672	67.8803
101	69.8424	83.2205	68.5854	69.5271	68.6486	69.0372	66.3917	83.0891	83.0446	67.521	69.2246	83.0938	83.0528	68.5963	83.1363	68.5402	68.4824	68.81	67.156	70.3767	68.1836	68.8761	68.8051	83.1698	68.9955	83.1673	68.6292	82.7772	69.0254	69.9089	66.2914	68.7083	70.155	70.0872	68.9754	83.0683	68.7674	68.9067	83.0319	68.3982	67.6952	70.1581	68.6235	68.8761	69.2986	68.3106	70.3979	68.8921	67.7144
102	74.5293	69.0773	69.2502	68.1736	68.712	86.5183	67.1665	69.0594	68.9303	69.7111	70.2046	69.0833	69.0836	69.6643	69.3192	69.2667	69.674	86.6711	68.0659	68.543	68.2195	86.4695	68.6641	69.2761	68.4244	69.0347	68.0648	68.9968	86.8787	69.2043	66.8042	69.9247	68.9681	69.9248	86.3763	69.1789	88.8355	68.7518	69.3381	69.6587	67.2645	69.6136	68.3321	86.6756	67.8216	68.9157	68.3201	95.4498	67.9052
103	67.5981	67.8124	67.6624	68.1178	68.6908	67.3904	68.2557	67.6491	67.7886	68.3889	68.0619	67.9264	67.8322	67.4514	67.5754	67.9889	67.4889	67.9311	67.2715	68.6241	68.4363	67.6483	68.4605	67.787	66.9879	68.012	67.7711	67.9849	67.5949	68.4485	67.3321	67.9352	68.297	67.0481	67.644	67.7473	67.511	68.1794	68.0065	67.4294	81.4155	67.1921	67.3649	67.6599	67.2645	68.4453	68.4518	67.8059	71.1265
104	70.0113	99.8896	68.3758	69.2504	69.0991	68.9812	66.9918	96.4794	99.6451	67.3996	68.7567	99.0583	96.3594	68.388	96.4506	68.5467	68.3432	68.8531	67.3394	70.4406	68.2086	69.0111	68.7097	96.5297	68.6325	99.8859	68.627	89.964	68.9118	69.7	66.4988	68.345	69.7444	69.7189	69.0881	96.7736	68.9515	68.7033	96.3781	68.3979	67.6346	70.0896	68.6823	68.8314	69.3207	67.9298	70.3622	69.0467	67.9634
105	70.3265	68.3436	71.7618	68.9255	68.9751	70.2349	67.6116	68.4294	68.4145	70.5125	71.1834	68.6031	68.4038	92.4246	68.3766	71.6298	92.2546	70.0323	68.9264	68.3523	68.0325	70.1973	69.0939	68.583	68.8716	68.4111	69.9936	68.634	70.3248	69.2255	67.295	92.4326	68.9712	70.3021	70.4118	68.1919	69.9657	68.9568	68.4164	74.2434	67.4418	70.2272	68.9024	70.0735	68.0007	68.916	68.0022	69.9354	67.8017
106	68.803	70.0701	68.1691	68.465	69.0766	68.3711	67.1137	70.1898	70.7186	68.0927	68.2632	70.2823	70.2503	68.1557	70.4321	68.3367	68.2517	68.6081	67.2986	93.5078	68.0293	68.5929	68.4253	70.3541	67.8642	70.2987	68.1349	70.3378	68.1747	69.9769	66.5241	68.2881	69.8363	68.8212	68.5607	70.3256	68.3973	68.2931	70.2729	68.1039	68.4012	68.5427	68.1618	68.4699	68.0682	68.9439	99.1604	68.6531	67.8766
107	69.7857	98.9342	68.4015	69.3645	68.8175	68.9408	66.5938	96.4966	98.9048	67.335	68.9666	98.9281	96.3813	68.3833	96.4618	68.7963	68.2486	69.0777	67.1292	70.495	68.3822	68.9288	68.5709	96.2862	68.6282	99.0895	68.6428	90.0422	68.8141	69.5571	66.3589	68.4409	69.6989	69.7372	69.1161	96.6678	69.1978	68.4068	96.3088	68.4561	67.53	69.7526	68.6075	68.8713	69.3114	67.8354	70.4273	68.9615	67.6938
108	69.8545	98.8254	68.4081	69.2237	68.9291	69.1113	66.8285	96.2899	98.8342	67.4048	68.8007	98.8482	96.2072	68.1267	96.2656	68.6191	68.1484	68.9008	67.3787	70.3897	68.3377	68.7686	68.6175	96.3187	68.5064	98.7655	68.1627	89.9283	68.8824	69.7285	66.4443	68.2492	69.853	69.9344	69.1399	96.5348	68.9777	68.5581	96.1415	68.4379	67.5062	69.9873	68.7645	68.8767	68.9405	67.7885	70.3682	68.9696	67.9989
109	69.8071	83.1555	68.4852	69.4103	68.8158	68.7399	66.899	83.2353	83.1072	67.5401	69.1289	83.2433	83.015	68.5138	83.1552	68.5201	68.5159	68.8643	67.4354	70.4245	68.0978	68.9654	68.8773	83.1643	69.1349	83.1863	68.4749	82.3849	68.9057	69.6903	66.3782	68.5387	70.0194	70.2103	69.0506	83.1948	68.831	68.8359	83.0404	68.2719	67.5564	70.008	68.8016	68.787	69.4064	68.3062	70.3267	69.1511	67.9173
110	70.232	68.1869	72.0126	68.6153	68.9146	70.2185	67.5547	68.3253	68.2815	70.3925	71.4871	68.2528	68.1477	97.4552	68.2131	71.5643	97.7437	69.9569	68.9364	68.0059	68.1226	70.1533	69.121	68.2451	68.903	68.3035	69.9054	68.4883	70.2147	68.9223	67.4186	97.6847	69.0235	70.0477	70.1924	68.2216	69.5657	69.0626	68.2383	74.4816	67.3534	70.3139	68.8926	70.3046	68.0872	68.8788	68.0394	69.6735	67.9561
111	66.9002	66.2695	67.3121	67.2617	67.0309	67.2473	68.3215	66.573	66.6739	68.5269	67.8362	66.6725	66.5962	67.8424	66.3613	67.7718	67.4122	67.8195	67.9881	66.9404	67.3069	67.7644	67.7431	66.572	66.5886	66.3445	67.4253	66.6289	67.5526	67.3606	67.4854	67.655	67.3947	66.9296	67.8728	66.6869	67.2823	67.7234	66.8487	67.5077	67.5527	66.6878	66.7214	67.4987	66.1786	67.9489	66.6794	67.4369	68.0282
112	69.8526	91.007	68.3946	68.9387	68.8121	69.1648	66.8293	91.0018	91.0342	67.6263	68.9673	90.9174	90.9256	68.4102	90.9622	68.4642	68.333	69.2794	67.2887	70.5804	68.3919	68.9883	68.6777	90.9357	68.8091	91.0146	68.417	90.7087	68.9399	69.7185	66.6161	68.3459	69.695	69.8287	69.4144	90.9213	69.0109	68.4676	90.8796	68.4819	67.672	69.9504	68.4075	69.0341	69.1317	68.1962	70.5562	68.9335	67.8517
113	70.6473	68.9461	70.1977	68.493	68.6379	70.3993	67.3694	69.0638	68.879	70.407	70.6031	68.9474	69.0944	71.8919	69.2281	70.3253	71.7983	70.6863	68.2902	68.0599	67.8147	70.2891	68.9919	68.8537	68.9028	68.9151	69.0355	68.9876	70.6573	69.4831	66.736	71.7273	69.5472	73.4902	70.5955	68.972	70.0436	68.9192	68.9117	71.9632	67.2326	72.9774	68.9061	70.4494	68.1339	68.9788	68.3612	70.3128	67.8157
114	68.1347	67.3689	68.5974	68.0246	67.8463	68.1374	69.0472	67.5754	67.4569	68.6885	68.7505	67.649	67.4993	68.7056	67.5564	68.6676	68.7701	68.5505	70.4697	67.5656	67.6489	68.0751	68.6864	67.7866	67.3828	67.5967	67.8552	67.6648	68.0394	68.2632	67.285	68.5873	68.2099	68.4834	68.3094	67.6762	68.1206	68.5605	67.4837	68.1001	67.4631	68.7118	67.544	68.1766	67.7103	68.0964	67.5084	67.9793	67.7966
115	70.011	96.4031	68.4288	69.4847	68.852	69.0184	66.6476	97.8083	96.485	67.2774	69.008	96.4132	98.5131	68.3579	98.4091	68.7165	68.3432	69.0654	67.3025	70.5466	68.1877	69.0026	68.5035	98.7745	68.8463	96.451	68.602	89.8647	69.06	69.8742	66.4505	68.4026	69.945	69.9856	69.1044	97.762	69.1269	68.547	98.3994	68.3425	67.6097	69.9981	68.588	68.884	69.1665	67.906	70.5623	69.0707	67.6652
116	69.7194	99.0053	68.3118	69.0987	68.9099	68.869	66.759	96.4497	98.9512	67.2758	68.7253	99.111	96.3373	68.208	96.3673	68.7626	68.0516	68.9027	67.346	70.3334	68.2747	68.9775	68.5844	96.3867	68.7465	99.0536	68.4288	89.8749	68.763	69.7033	66.6911	68.3492	69.5171	69.932	68.977	96.631	69.0055	68.5737	96.2631	68.2176	67.5047	69.6686	68.5759	68.9093	69.0731	67.9856	70.3417	68.9569	67.7881
117	71.3197	68.7135	70.7051	68.1939	68.8872	70.7945	67.3468	69.1877	68.6274	70.5915	71.0158	68.7143	69.1051	72.4084	69.2809	70.6792	72.378	70.9048	68.5242	68.1526	67.6903	70.7552	69.0245	69.001	68.855	68.5843	69.127	69.1501	70.9407	69.2064	67.1977	72.4688	69.1689	72.654	70.9669	69.294	70.3953	68.9506	69.1065	72.4827	67.3693	72.2588	68.461	70.6218	68.022	68.9002	68.1659	70.6309	67.8686
118	69.2892	68.2469	73.6496	68.6147	68.6575	69.263	67.6788	68.3051	68.3937	69.2404	69.8045	68.3418	68.3305	70.708	68.3518	73.7925	70.5302	69.0855	68.3178	68.3089	68.4878	69.1447	69.0806	68.3138	68.6595	68.279	72.0709	68.3997	69.0958	68.8834	67.2627	70.8645	68.6385	69.4269	68.9442	68.3573	68.8452	69.1564	68.3975	70.2739	67.6535	69.1637	69.2119	68.9684	68.3848	68.6363	68.2732	68.9448	67.9053
119	69.7217	98.5929	68.2039	69.4768	69.0356	68.8315	66.7673	96.2752	98.7239	67.4219	68.669	98.7411	96.1214	68.1977	96.1462	68.7289	68.1446	69.0203	67.1842	70.6335	68.1603	69.0141	68.6833	96.1814	68.6045	98.6436	68.3593	89.7011	68.8503	69.7639	66.6605	68.1782	70.0405	69.6836	69.1129	96.4203	69.0278	68.4446	96.1496	68.0712	67.7705	69.6534	68.6273	68.7408	68.99	67.9494	70.4699	69.009	67.8292
120	74.6813	69.4807	69.3477	68.5155	68.9483	83.6631	67.5493	69.7876	69.6187	69.3476	69.9727	69.4386	69.8586	69.8611	69.8829	69.4336	69.9178	83.7536	68.2424	68.8926	67.9992	83.499	69.1011	69.6111	68.7224	69.5561	68.7375	69.4108	83.7239	69.4849	67.0036	69.8866	69.2541	70.0412	83.5565	69.5611	83.3688	68.9197	69.9512	69.8201	67.6894	69.7708	68.3689	83.5755	68.4771	69.0268	68.7064	82.8028	68.1228
121	68.8106	68.3303	71.8814	68.4928	68.489	68.2391	66.8281	68.4872	68.5799	68.3606	69.1639	68.7096	68.6184	70.0479	68.6902	71.8291	69.9045	68.2007	67.84	68.4298	68.2308	68.3828	68.4104	68.5017	68.3552	68.7019	92.341	68.5281	68.4397	68.8759	67.1787	70.0284	68.5974	69.1906	68.365	68.4434	68.0408	68.5168	68.5111	69.4823	67.4403	69.0381	69.1303	68.1915	68.5419	68.4391	68.3219	68.2516	67.428
122	69.9182	96.7669	68.4632	69.0991	68.9657	68.8533	66.6901	98.3734	96.7888	67.1521	68.9447	96.6588	97.7405	68.2572	97.7455	68.5851	68.4715	69.0925	67.3035	70.52	68.1532	68.899	68.5235	97.7804	68.4281	96.7346	68.4104	89.8392	69.0397	69.8387	66.3575	68.4884	69.6354	70.0403	69.0178	99.9077	69.0646	68.5332	97.736	68.346	67.3588	69.9548	68.55	68.8978	69.0917	67.777	70.5337	69.1188	67.6392
123	99.8326	69.8513	69.4367	68.6072	68.7599	74.6517	67.3506	69.7987	69.7327	69.6217	70.4054	69.4915	69.8785	70.3006	69.8479	69.6847	70.234	74.6034	67.9829	68.8164	67.9012	74.4154	68.9772	69.8206	68.7742	70.0588	68.8067	69.739	75.414	69.4041	66.4255	70.3483	69.2814	70.3061	74.5636	69.8158	74.2552	68.8318	69.9908	70.128	67.44	70.4231	68.9023	74.5841	68.4855	68.7651	68.8543	74.2092	67.4567
124	70.3854	68.5776	72.1188	68.4125	68.8363	70.2433	67.7674	68.6199	68.6794	70.5466	71.6178	68.5647	68.3526	97.2126	68.5057	71.8506	97.6934	70.0439	69.4811	68.3735	68.11	70.1101	69.238	68.463	68.8133	68.5431	69.9493	68.5896	70.2161	69.1249	67.4082	97.5786	69.1776	70.4725	70.2633	68.5322	69.7358	69.1875	68.3224	74.3468	67.2384	70.0714	68.8628	70.1867	68.1406	68.7786	68.0884	69.6703	67.7709
125	69.3253	68.2061	73.7807	68.6516	68.7407	69.1666	67.8201	68.3615	68.5273	69.2692	69.8012	68.2312	68.4982	70.8753	68.4877	73.8039	70.5714	69.1947	68.3614	68.2533	68.5877	69.1896	69.1479	68.3758	68.6332	68.1996	72.1246	68.4306	68.9955	68.9083	67.2821	70.8131	68.8038	69.3801	68.9667	68.3636	69.0127	69.1225	68.5043	70.2113	67.987	69.0589	69.1829	69.0167	68.3165	68.5685	68.318	69.0274	67.7277
126	70.0167	96.3933	68.3991	69.2058	68.8325	69.2191	66.7255	98.1233	96.4221	67.5857	68.8867	96.2735	98.4554	68.3633	98.5131	68.7272	68.3534	69.2168	67.1765	70.435	68.2062	68.9165	68.5841	98.3433	68.8064	96.2638	68.3471	89.747	69.116	69.7433	66.2857	68.3911	69.9078	69.9922	69.1257	97.8579	69.1392	68.4573	98.4862	68.3539	67.6934	70.0404	68.7704	69.0311	69.2825	67.7893	70.6128	69.1241	67.9554
127	70.2755	70.1905	68.7153	68.7761	68.5664	69.2969	66.8294	70.1964	70.1189	67.4442	68.898	70.1515	70.3138	68.7285	70.2027	68.7144	68.6565	69.1263	67.6109	69.4581	67.5379	69.3319	68.1312	70.2081	69.3026	70.2621	70.5557	69.7886	69.3142	69.2464	66.6987	68.8703	69.2508	69.8844	69.4081	70.268	68.949	68.1436	70.1915	68.7827	67.2163	70.0027	68.9892	69.1299	68.8511	67.4023	69.4441	68.9632	67.7035
128	67.0365	66.6747	67.4669	67.1291	67.1649	67.337	88.4013	66.6989	66.7966	68.6018	67.9924	66.6851	66.8545	67.6074	66.8528	67.5815	67.9618	67.6403	69.8289	67.1811	66.8668	67.5783	67.6946	66.7172	66.6968	66.6082	66.944	66.8731	67.6882	67.3358	68.1253	67.7186	67.3811	66.8726	67.6212	67.0214	67.2488	67.5586	66.7426	67.3117	67.8672	67.2365	66.712	67.6532	66.5277	68.1722	66.6959	67.4648	67.9819
129	68.6671	68.451	71.9568	68.1195	68.2597	68.2764	67.2155	68.7334	68.6893	68.3774	69.0484	68.6074	68.665	69.8819	68.6003	71.9731	69.907	68.056	67.7005	68.39	67.9845	68.2839	68.4311	68.3815	68.4331	68.6916	92.2928	68.3249	68.2598	68.9153	66.9025	69.8726	68.7102	68.9848	68.2809	68.7678	68.1291	68.2578	68.5688	69.5105	67.5576	69.0098	69.0727	68.2188	68.476	68.377	68.3607	68.2785	67.5291
130	69.8113	98.9024	68.2331	69.4366	68.9687	68.9392	66.5813	96.3701	98.9811	67.4209	68.875	99.0373	96.3474	68.2227	96.3793	68.6335	68.2844	69.1134	67.3477	70.5576	68.4468	69.1592	68.7369	96.4424	68.953	99.0844	68.4767	89.9997	68.9008	69.7973	66.5084	68.5317	69.7158	70.0633	69.2405	96.8139	69.127	68.7435	96.2625	68.4656	67.801	69.9387	68.7233	69.0693	69.1349	68.0343	70.656	68.9829	68.1951
131	69.7147	69.4432	68.4012	68.3441	68.1475	68.702	66.7342	69.9312	69.898	67.4644	68.8078	69.9371	69.8214	68.7247	69.5735	68.6492	68.5098	68.4411	67.3254	69.275	67.2038	68.6698	68.1427	69.7937	68.8355	69.7872	69.2321	69.2526	68.9309	68.9541	66.4428	68.5353	69.0607	69.9083	68.6721	69.9622	68.4331	68.0178	69.9721	68.5762	66.674	69.5469	68.8805	68.6474	68.86	67.3394	69.1255	68.8768	67.0577
132	70.3063	68.4048	72.1308	68.4738	68.5262	70.0654	67.5099	68.49	68.4661	70.503	71.4504	68.4276	68.4907	97.3301	68.4678	71.718	97.5195	69.9949	69.1985	68.1047	68.093	70.2002	69.2292	68.5894	68.8185	68.5256	69.9556	68.4288	70.1727	68.9022	67.4665	97.5186	68.929	70.145	70.2164	68.3428	69.7714	69.0507	68.5197	74.3544	67.2791	70.117	68.5941	70.2877	68.0415	68.7507	68.1523	69.6359	67.7895
133	69.8848	96.5858	68.2566	69.41	68.9125	69.5547	66.8701	98.3481	96.6975	67.4079	68.7206	96.6852	97.6882	68.1859	97.7084	68.6012	68.4777	69.2208	67.3908	70.3144	68.1736	69.1675	68.824	97.614	68.7598	96.6612	68.4081	89.7713	68.9684	69.7789	66.3683	68.3177	69.8743	69.9882	69.1752	99.88	68.7745	68.5606	97.6869	68.3124	67.5802	69.7613	68.4476	69.015	69.1013	67.9827	70.5639	69.0303	67.7824
134	67.5041	67.6454	67.5048	68.0467	68.4897	67.4812	67.8932	68.0439	67.9064	68.2597	67.9371	67.801	67.608	67.5095	67.6973	67.642	67.6333	67.9578	67.2765	68.4671	68.6193	67.7606	68.4788	67.9036	67.0337	67.7399	67.8342	68.0919	67.5985	68.4946	67.2561	67.4977	68.5219	67.3129	68.0471	67.9705	67.628	68.4391	67.7112	67.3632	95.1427	67.2744	67.2029	67.5241	67.1038	68.3536	68.8621	67.8663	71.6414
135	74.6312	68.8745	69.6549	68.2285	68.6675	94.8926	67.4367	69.099	68.8982	69.8485	70.58	68.9928	69.0378	70.1922	69.1143	69.4689	70.0563	92.4724	68.2879	68.4677	67.9078	93.9144	68.7536	69.061	68.2673	69.1149	68.3243	68.9539	91.6375	69.1062	66.9235	70.4706	69.1572	69.7638	99.8798	69.1295	86.3474	68.6628	69.0329	70.0332	67.3753	69.6485	68.5661	94.5112	67.7957	69.0683	68.5928	86.2638	68.1551
136	68.2722	68.1549	68.2953	67.9389	70.1066	68.7618	68.2903	68.37	68.3995	69.3851	69.0981	68.3003	68.5754	68.4839	68.4977	68.4904	68.5831	68.8602	67.8135	68.5249	68.7096	69.02	69.0752	68.201	67.6035	68.4669	68.1932	68.4327	69.0007	69.7444	67.2399	68.5423	69.4673	68.3754	68.9385	68.4535	68.8806	68.8748	68.3104	68.1546	69.3067	68.2004	67.9772	68.5788	67.6271	69.3815	68.4885	69.0598	70.2251
137	67.7464	67.1272	68.3421	68.6852	67.9772	68.3047	70.6804	67.0001	67.5572	70.1077	68.6961	67.2885	67.4801	68.5673	67.1042	68.6642	68.441	68.5585	69.0197	67.485	68.1144	68.4136	68.4946	67.3102	67.0307	67.3478	67.6602	67.3331	68.3066	68.0378	68.589	68.7342	67.8399	67.7888	68.4447	67.3171	68.2581	68.4501	67.1517	68.0829	69.0018	67.1286	66.8715	68.6355	67.2843	68.7887	67.32	68.546	68.9272
138	67.4354	67.0112	67.9462	67.1087	67.5088	67.4092	69.0605	67.0978	67.0061	68.39	67.9447	66.975	66.9409	67.853	66.9329	68.0647	67.7728	67.5168	68.6622	67.2668	67.4033	67.4016	67.9914	66.8909	66.8606	67.1573	67.4032	66.7997	67.2184	67.6923	68.1612	67.909	67.5279	67.4051	67.5608	66.8966	67.5963	68.085	67.2977	67.4858	67.477	67.1197	66.9436	67.5667	66.7735	67.4843	67.1331	67.3169	67.4585
139	70.0453	69.0398	72.0981	68.7687	68.5794	69.5101	66.7623	69.1682	69.1635	68.3786	69.2815	69.3573	69.152	70.1523	69.1888	72.1016	70.1041	69.5851	67.7169	68.3911	68.3435	69.2182	68.9942	69.2254	68.932	69.2079	71.2869	69.216	69.4115	69.2522	66.5429	69.9929	69.3287	70.0065	69.4312	69.0585	69.6051	68.7766	69.1963	69.8339	67.1703	69.8905	69.5945	69.6058	69.1691	68.0728	68.3712	69.5538	67.4104
140	69.5933	68.2332	98.1526	68.3373	68.6281	69.58	67.4612	68.3698	68.4391	69.5774	70.1895	68.4259	68.4628	71.9222	68.4192	90.2136	71.8446	69.5422	68.2841	68.2346	68.2802	69.7025	69.1311	68.3571	68.209	68.5692	71.9343	68.5149	69.5786	68.8913	67.1744	71.9054	68.8356	69.5805	69.7998	68.4291	69.0295	68.8499	68.4691	71.0904	67.3932	69.4193	68.8647	69.7006	68.327	68.2579	68.2729	69.1917	67.8415
141	68.8955	70.4097	67.9573	68.5963	68.9912	68.401	66.8522	70.3825	70.5621	67.9815	68.2219	70.6718	70.4082	68.232	70.2617	68.1088	68.0107	68.5962	67.3382	93.5212	68.0007	68.6692	68.377	70.4106	67.9973	70.4377	68.318	70.5164	68.3601	70.0203	66.5462	68.1553	69.7681	68.7938	68.6567	70.3808	68.525	68.5101	70.4107	68.0469	68.4394	68.4748	68.1703	68.3725	68.0358	69.1749	99.2832	68.6526	68.2176
142	70.1937	68.287	72.0134	68.5677	68.8164	70.3356	67.6697	68.3731	68.5103	70.4945	71.5867	68.4992	68.2624	97.3762	68.4175	71.8797	97.6525	69.95	69.3051	68.286	67.8967	70.2264	69.1769	68.4461	68.7982	68.4196	69.8748	68.6099	70.2471	69.2247	67.5164	97.4865	69.2862	70.3549	70.1801	68.3327	69.749	69.0583	68.3292	74.3006	67.5049	70.0364	68.6905	70.3162	68.1568	68.7752	68.047	69.6865	67.9753
143	68.8666	68.6526	69.1253	69.9774	68.8597	68.6408	67.9024	68.6267	68.6303	68.722	69.026	68.708	68.7242	69.2052	68.6546	69.2454	69.0899	68.7476	68.4374	68.3983	68.5628	68.7918	99.9291	68.3667	68.1118	68.6304	68.3678	68.6511	68.5409	68.9422	67.199	69.2404	68.8382	69.0145	68.7472	68.6561	68.7583	99.8255	68.705	68.825	68.1411	69.0222	68.3877	68.7277	68.2085	68.6946	68.3931	68.8746	68.4066
144	70.1706	70.052	68.7674	68.1641	67.7382	68.9863	66.5521	70.3056	70.2406	67.7037	69.0839	70.364	70.1394	68.445	70.2156	68.9001	68.5808	69.2414	67.7333	69.5315	67.9794	69.0906	68.2564	70.2935	69.4519	70.5108	69.5653	70.0689	68.7668	69.172	66.8726	68.9585	69.1739	70.2255	69.3013	70.306	69.1949	68.4708	70.2318	68.7785	66.9757	69.9729	69.269	69.0348	69.216	68.0555	69.2882	68.9904	67.9752
145	69.2723	71.7226	68.1163	68.6092	68.5405	68.6004	66.9388	71.5904	71.616	67.7738	68.7398	71.7764	71.6936	68.3664	71.495	68.5708	68.2164	68.873	67.2794	70.2253	68.2078	68.6036	68.632	71.8749	68.5771	71.5813	68.4226	71.4021	68.8063	69.077	66.5277	68.327	69.2008	69.2247	68.8164	71.8698	68.7267	68.4997	71.5903	68.2703	67.7754	69.1165	68.7131	68.5614	68.8722	67.7721	70.3238	68.7365	67.9367
146	68.0279	66.9478	68.2484	67.5126	67.4644	68.1652	69.1067	67.086	66.9279	68.6993	68.5633	66.9652	66.8098	68.6651	67.1451	68.4547	68.5212	68.3226	71.4743	67.2613	67.1255	68.0838	68.2566	66.7634	67.2073	67.1732	67.5542	67.3797	68.2366	67.7434	67.9076	68.6239	67.4414	68.2118	68.1054	67.0045	67.8579	68.3742	67.1046	68.1492	67.5465	68.1992	67.0451	68.5894	67.0024	67.8546	67.1772	68.1616	67.6071
147	70.6465	68.5305	70.0574	68.1082	68.5042	70.3427	67.1947	68.7706	68.6584	70.3297	70.5368	68.7506	69.0355	71.6909	68.9164	70.1979	71.4575	70.5472	68.3018	67.9485	67.7815	70.233	68.8853	69.0504	68.6575	68.8347	68.7951	69.1322	70.6063	69.4378	66.3217	71.6724	69.0658	73.6677	70.4947	69.0504	70.1019	68.9672	68.8533	71.8763	67.1257	73.1379	68.8622	70.3748	68.0069	68.923	67.9409	70.4418	67.797
148	69.876	96.5972	68.3508	69.2335	68.6779	68.9227	66.6549	98.6022	96.6829	67.2196	68.918	96.5544	97.5263	68.1446	97.5468	68.692	68.4015	69.19	67.4261	70.3368	68.2529	68.9779	68.7807	97.5646	68.5813	96.6782	68.3472	89.8328	68.8015	69.6425	66.2512	68.3411	69.6068	69.9631	69.2072	98.4606	68.9723	68.4977	97.5143	68.1769	67.7437	69.9335	68.6267	68.7735	69.3653	67.9707	70.3978	68.9597	67.8959
149	70.0063	99.0169	68.4	69.3911	68.9685	69.1413	66.86	96.5562	98.9625	67.359	68.846	98.9726	96.4934	68.3075	96.5214	68.7218	68.4824	69.0669	67.4545	70.3095	68.2956	68.9684	68.7814	96.5435	68.869	99.0511	68.416	89.9765	69.0519	69.6815	66.5121	68.5868	69.6693	69.7769	69.2066	97.0108	68.9188	68.5901	96.4995	68.4872	67.6965	69.8747	68.6712	69.0229	69.4148	67.9231	70.5033	68.9034	68.0533
[truncated: 101 more columns]

## Sheet: Sheet4
150
1	0	30.1198	30.4218	31.189	31.1513	25.2362	32.8599	30.2979	30.2305	30.5093	29.6678	30.3763	30.2691	29.8833	30.0386	30.0894	29.8795	25.4002	31.8208	31.3111	32.2702	25.5653	31.0741	30.1864	31.4549	29.9511	31.0914	30.3661	24.5533	30.647	33.5109	29.7474	30.6778	29.6739	25.5686	30.2517	25.7502	31.0997	30.0942	29.7221	32.7598	29.6116	31.0936	25.2716	31.8336	31.4747	31.1301	25.7479	32.4404
2	30.1198	0	31.8601	30.9079	31.1246	31.1266	33.2363	3.5292	0.3251	32.8376	31.3375	0.9833	3.6159	31.8324	3.4869	31.4646	31.7637	30.9743	32.7309	29.7515	31.6468	31.0657	31.3062	3.5364	31.2057	0.1054	31.4688	10.0181	31.3001	30.3379	33.3782	31.8141	30.3528	30.3069	30.9652	3.18	31.153	31.3703	3.5556	31.7261	32.3077	30.0893	31.3949	31.1895	30.8525	31.9724	29.5899	31.0176	32.186
3	30.4218	31.8601	0	31.4827	31.3831	30.2498	32.5935	31.6803	31.8106	30.3166	29.7632	31.7066	31.6347	28.0239	31.5501	9.8722	28.2603	30.4421	31.4877	31.8741	31.7957	30.3438	31.0273	31.8006	31.8069	31.6368	28.1329	31.5711	30.2784	31.0778	32.7349	28.069	31.1165	30.4529	30.3096	31.5772	31.0887	31.0358	31.62	29.0724	32.4821	30.6356	31.2551	30.3769	31.8063	31.5515	31.9072	30.7081	32.3035
4	31.189	30.9079	31.4827	0	31.6002	31.4752	32.6821	31.0848	30.86	31.5286	31.4425	30.6257	31.005	31.7256	30.7593	31.4297	31.681	31.6607	32.2297	31.7311	32.1723	31.7821	30.0493	30.7241	31.7518	30.7319	31.6003	30.4523	31.9579	31.0956	33.055	31.5646	31.1298	30.6313	31.6536	30.6833	31.6922	30.2983	30.9745	31.6717	32.0282	30.7182	31.7817	32.0087	31.343	31.7055	31.6534	31.6492	32.5687
5	31.1513	31.1246	31.3831	31.6002	0	31.468	32.6835	31.1861	31.0761	31.1162	30.6752	30.9599	31.1033	31.184	31.2487	31.3696	31.3177	31.2868	32.2586	31.039	31.8295	31.215	31.2717	30.9202	32.0993	30.8693	31.6572	31.1206	31.4314	29.5961	32.9112	31.4266	29.6174	31.5659	31.4393	31.1588	31.6665	31.3213	30.9295	31.4642	31.4727	31.6552	31.9488	31.4967	31.9943	30.302	30.9565	31.1421	31.6196
6	25.2362	31.1266	30.2498	31.4752	31.468	0	32.7269	31.0837	31.0597	30.2975	29.4117	30.9135	30.9851	29.8071	30.895	30.5559	29.733	7.3859	31.645	31.6528	32.0335	6.5968	31.2776	30.9313	31.8658	30.9563	31.9194	31.1176	8.2077	30.8354	33.2802	29.7521	30.7929	30.1618	5.1245	30.9157	13.4913	31.2876	30.9856	29.7974	32.7204	30.4186	31.6765	3.817	32.2753	31.2371	31.7945	13.6027	31.9661
7	32.8599	33.2363	32.5935	32.6821	32.6835	32.7269	0	33.2589	32.9943	30.9307	32.3236	33.2698	33.2105	32.2812	33.314	32.1623	32.2248	32.666	31.0374	32.8067	32.9156	32.4006	32.138	32.9751	33.6748	33.2055	32.9535	33.1079	32.7316	32.3699	31.9118	32.2412	32.619	33.2347	32.4174	33.3401	32.7798	32.185	33.166	32.5451	31.7043	32.8325	33.6967	32.1596	33.618	31.8231	33.0522	32.415	31.8652
8	30.2979	3.5292	31.6803	31.0848	31.1861	31.0837	33.2589	0	3.4551	32.6279	31.107	3.571	2.1349	31.6275	2.1201	31.2639	31.7994	30.8039	32.7405	29.6656	31.5729	30.9311	31.2627	2.1696	31.3521	3.4744	31.5063	10.1221	30.9136	30.3327	33.641	31.4936	30.1299	29.9953	30.7464	1.6288	31.0061	31.5136	2.1725	31.7443	32.2334	30.1581	31.3811	30.9554	30.793	32.0198	29.4365	31.1282	32.0592
9	30.2305	0.3251	31.8106	30.86	31.0761	31.0597	32.9943	3.4551	0	32.6152	31.2138	0.9517	3.6277	31.7576	3.5339	31.3668	31.6117	30.9923	32.7136	29.4941	31.8918	30.9677	31.5725	3.4633	31.5566	0.3248	31.483	9.8937	31.1104	30.3254	33.4466	31.5251	30.2695	30.2232	31.0725	3.1948	31.0836	31.5893	3.6547	31.56	32.1059	30.1297	31.4385	31.0215	30.8589	31.8639	29.568	31.1759	32.2846
10	30.5093	32.8376	30.3166	31.5286	31.1162	30.2975	30.9307	32.6279	32.6152	0	27.1976	32.4885	32.6235	29.6326	32.5121	30.4506	29.5931	29.9884	31.5265	32.062	32.2623	30.2241	31.1842	32.4849	32.8668	32.5587	31.6436	32.5231	30.1367	30.9117	32.2255	29.5197	30.8993	31.7568	30.1243	32.594	30.2175	31.2223	32.6773	30.0473	31.5159	31.7089	32.4919	30.0666	33.2126	29.7044	32.0871	30.2947	31.235
11	29.6678	31.3375	29.7632	31.4425	30.6752	29.4117	32.3236	31.107	31.2138	27.1976	0	31.1491	31.2654	28.4751	30.9482	29.8225	28.6477	29.6081	31.1659	31.6255	32.035	29.4881	31.0909	31.1087	31.5079	30.9767	31.0493	31.0671	29.4194	30.3858	32.6001	28.5036	30.5011	30.0831	29.4562	30.9883	29.9575	31.0157	30.9528	29.0662	32.0213	30.2615	31.6022	29.5608	31.8286	30.8947	31.7858	29.8058	31.8814
12	30.3763	0.9833	31.7066	30.6257	30.9599	30.9135	33.2698	3.571	0.9517	32.4885	31.1491	0	3.6644	31.5483	3.7078	31.2431	31.7133	31.0416	32.4285	29.643	31.8257	31.092	31.4011	3.5802	31.2738	1.0314	31.4294	10.0672	31.0802	30.2438	33.4541	31.3376	30.2903	30.0128	30.9071	3.2271	31.0256	31.3007	3.7933	31.4399	32.2985	30.2168	31.2159	30.9616	30.9058	31.9454	29.5197	31.1704	32.0799
13	30.2691	3.6159	31.6347	31.005	31.1033	30.9851	33.2105	2.1349	3.6277	32.6235	31.2654	3.6644	0	31.6109	0.1424	31.3738	31.6377	30.9171	32.4831	29.57	32.0343	31.0127	31.3183	1.2136	31.3759	3.614	31.4406	10.1603	31.1086	30.185	33.4606	31.5726	30.217	29.9911	30.804	2.2449	30.7863	31.5312	0.0991	31.7379	32.2746	30.0822	31.3268	31.089	30.7834	32.0888	29.5962	31.1344	32.0586
14	29.8833	31.8324	28.0239	31.7256	31.184	29.8071	32.2812	31.6275	31.7576	29.6326	28.4751	31.5483	31.6109	0	31.5326	28.1632	2.4484	30.0954	30.8975	32.0754	32.2233	29.8304	30.757	31.6487	31.2738	31.786	29.9873	31.5254	29.8976	30.9314	32.8057	2.5877	30.8451	29.905	29.8184	31.6628	30.2704	30.9083	31.6802	25.3704	32.6692	29.9491	31.3168	29.7307	31.8975	31.3093	32.0826	30.3612	32.2114
15	30.0386	3.4869	31.5501	30.7593	31.2487	30.895	33.314	2.1201	3.5339	32.5121	30.9482	3.7078	0.1424	31.5326	0	31.345	31.6465	30.7818	32.4449	29.5301	31.8122	30.9823	31.3682	1.1751	31.1926	3.5665	31.5361	10.2459	30.9408	30.2287	33.3745	31.5553	30.2489	29.8698	30.8028	2.237	30.765	31.4074	0.1207	31.6512	32.2009	29.9274	31.3329	31.0374	30.7707	32.0855	29.4803	30.8361	32.1974
16	30.0894	31.4646	9.8722	31.4297	31.3696	30.5559	32.1623	31.2639	31.3668	30.4506	29.8225	31.2431	31.3738	28.1632	31.345	0	28.4223	30.3901	31.462	31.8129	31.9132	30.5055	30.8653	31.4306	31.434	31.3198	28.0634	31.3551	30.4452	31.1071	32.7135	28.1893	30.9912	30.2879	30.4888	31.4121	30.8618	31.1268	31.3692	29.0457	32.2295	30.3584	31.1134	30.6655	31.583	31.3448	31.885	30.8311	32.272
17	29.8795	31.7637	28.2603	31.681	31.3177	29.733	32.2248	31.7994	31.6117	29.5931	28.6477	31.7133	31.6377	2.4484	31.6465	28.4223	0	29.989	31.1823	31.9966	31.9262	29.7688	30.9551	31.6579	31.081	31.6506	30.2281	31.637	29.7414	30.9444	32.8788	2.261	30.8342	29.8621	29.9433	31.6321	30.2923	30.8526	31.8372	25.7318	32.6567	30.1129	31.4677	29.7709	32.121	31.4058	32.2092	30.1597	32.3096
18	25.4002	30.9743	30.4421	31.6607	31.2868	7.3859	32.666	30.8039	30.9923	29.9884	29.6081	31.0416	30.9171	30.0954	30.7818	30.3901	29.989	0	31.3421	31.4915	32.3171	7.8602	31.3805	30.8719	31.5048	30.7979	31.7507	30.8678	8.2613	30.5949	33.0376	30.0326	30.7867	30.1338	7.6585	30.7921	13.4479	31.0903	30.9014	30.0078	32.5023	30.2207	31.605	7.5114	32.1975	30.9109	31.5447	13.3542	31.9073
19	31.8208	32.7309	31.4877	32.2297	32.2586	31.645	31.0374	32.7405	32.7136	31.5265	31.1659	32.4285	32.4831	30.8975	32.4449	31.462	31.1823	31.3421	0	32.6271	32.852	31.795	31.4928	32.7407	32.6974	32.5808	32.3866	32.5793	31.677	32.1141	32.5015	31.0828	32.0641	31.7423	31.7304	32.7236	31.7616	31.6657	32.5817	31.6056	32.7376	31.9732	32.8619	31.754	32.5832	32.0748	32.7719	31.7755	32.4663
20	31.3111	29.7515	31.8741	31.7311	31.039	31.6528	32.8067	29.6656	29.4941	32.062	31.6255	29.643	29.57	32.0754	29.5301	31.8129	31.9966	31.4915	32.6271	0	31.9194	31.4799	31.5387	29.5642	32.1139	29.4728	31.7005	29.5937	31.6031	29.9763	33.2614	31.9828	30.2803	31.3263	31.3479	29.4568	31.964	31.4738	29.655	31.9825	31.5223	31.6816	31.6989	31.5887	31.6833	31.2831	6.4345	31.3932	31.7435
21	32.2702	31.6468	31.7957	32.1723	31.8295	32.0335	32.9156	31.5729	31.8918	32.2623	32.035	31.8257	32.0343	32.2233	31.8122	31.9132	31.9262	32.3171	32.852	31.9194	0	32.0023	31.2591	32.104	32.4786	31.6645	31.9525	31.713	32.2997	31.4613	33.5437	31.8919	31.2543	31.9882	31.8716	31.6994	32.0862	31.3892	31.8225	32.1555	31.8237	32.091	30.6441	32.171	31.2284	32.2105	32.1465	31.9642	31.6268
22	25.5653	31.0657	30.3438	31.7821	31.215	6.5968	32.4006	30.9311	30.9677	30.2241	29.4881	31.092	31.0127	29.8304	30.9823	30.5055	29.7688	7.8602	31.795	31.4799	32.0023	0	31.1475	30.9646	31.5411	31.0262	31.5471	31.1607	8.6183	30.9546	33.2346	29.8629	30.9541	30.0641	6.1303	30.9213	13.6645	31.2869	31.0317	29.945	32.6801	30.3717	31.6118	6.7939	32.1104	31.2099	31.5585	13.7054	32.1877
23	31.0741	31.3062	31.0273	30.0493	31.2717	31.2776	32.138	31.2627	31.5725	31.1842	31.0909	31.4011	31.3183	30.757	31.3682	30.8653	30.9551	31.3805	31.4928	31.5387	31.2591	31.1475	0	31.2897	32.0563	31.1575	31.5823	31.1875	31.502	30.9503	32.7828	30.718	31.0825	30.8864	31.1958	31.2605	31.2196	0.1854	31.4019	31.1104	31.8119	30.871	31.4723	31.3501	31.7064	31.3439	31.6254	31.1051	31.5426
24	30.1864	3.5364	31.8006	30.7241	30.9202	30.9313	32.9751	2.1696	3.4633	32.4849	31.1087	3.5802	1.2136	31.6487	1.1751	31.4306	31.6579	30.8719	32.7407	29.5642	32.104	30.9646	31.2897	0	31.3105	3.5208	31.5802	10.1836	31.1757	30.0856	33.3717	31.5665	30.2823	30.3917	30.841	2.27	31.003	31.3647	1.2455	31.7012	32.5178	30.1032	31.2122	31.0424	30.7132	32.0625	29.595	30.895	32.3339
25	31.4549	31.2057	31.8069	31.7518	32.0993	31.8658	33.6748	31.3521	31.5566	32.8668	31.5079	31.2738	31.3759	31.2738	31.1926	31.434	31.081	31.5048	32.6974	32.1139	32.4786	31.5411	32.0563	31.3105	0	31.3998	31.6831	31.1984	31.516	31.6926	33.7708	31.1299	31.645	30.559	31.5433	31.2716	31.6452	32.0434	31.4243	31.2846	33.0397	30.5086	31.196	31.8128	31.509	32.5249	32.1094	31.6553	32.5341
26	29.9511	0.1054	31.6368	30.7319	30.8693	30.9563	33.2055	3.4744	0.3248	32.5587	30.9767	1.0314	3.614	31.786	3.5665	31.3198	31.6506	30.7979	32.5808	29.4728	31.6645	31.0262	31.1575	3.5208	31.3998	0	31.5146	10.0053	31.1838	30.1989	33.5406	31.558	30.096	30.2802	30.8162	3.2773	30.9535	31.2983	3.6885	31.8393	32.4201	30.0429	31.3558	31.2926	30.823	32.0545	29.5831	30.7966	32.0743
27	31.0914	31.4688	28.1329	31.6003	31.6572	31.9194	32.9535	31.5063	31.483	31.6436	31.0493	31.4294	31.4406	29.9873	31.5361	28.0634	30.2281	31.7507	32.3866	31.7005	31.9525	31.5471	31.5823	31.5802	31.6831	31.5146	0	31.4318	31.7164	31.224	33.2229	30.0537	31.3191	31.0498	31.5762	31.6845	31.7733	31.5241	31.687	30.5341	32.631	30.9527	30.9568	31.8326	31.6207	31.8046	31.7677	31.8973	32.7983
28	30.3661	10.0181	31.5711	30.4523	31.1206	31.1176	33.1079	10.1221	9.8937	32.5231	31.0671	10.0672	10.1603	31.5254	10.2459	31.3551	31.637	30.8678	32.5793	29.5937	31.713	31.1607	31.1875	10.1836	31.1984	10.0053	31.4318	0	31.0497	30.1176	33.2315	31.6073	30.0118	30.4275	30.7088	10.1819	31.0945	31.3125	10.2803	31.722	32.2626	30.0709	31.5858	31.1821	31.1431	31.821	29.5408	31.0838	32.0232
29	24.5533	31.3001	30.2784	31.9579	31.4314	8.2077	32.7316	30.9136	31.1104	30.1367	29.4194	31.0802	31.1086	29.8976	30.9408	30.4452	29.7414	8.2613	31.677	31.6031	32.2997	8.6183	31.502	31.1757	31.516	31.1838	31.7164	31.0497	0	30.8834	33.3023	29.7675	30.9061	30.1844	8.4036	30.977	13.4323	31.3564	31.0082	29.8475	32.772	30.1042	31.658	8.2199	32.2608	31.1708	31.7794	13.3935	31.8826
30	30.647	30.3379	31.0778	31.0956	29.5961	30.8354	32.3699	30.3327	30.3254	30.9117	30.3858	30.2438	30.185	30.9314	30.2287	31.1071	30.9444	30.5949	32.1141	29.9763	31.4613	30.9546	30.9503	30.0856	31.6926	30.1989	31.224	30.1176	30.8834	0	32.5085	31.1342	0.9617	30.4405	30.8596	30.2336	31.0077	31.1848	30.1562	31.2138	31.6574	30.5431	31.347	30.9364	31.4512	28.889	30.0409	30.883	31.7018
31	33.5109	33.3782	32.7349	33.055	32.9112	33.2802	31.9118	33.641	33.4466	32.2255	32.6001	33.4541	33.4606	32.8057	33.3745	32.7135	32.8788	33.0376	32.5015	33.2614	33.5437	33.2346	32.7828	33.3717	33.7708	33.5406	33.2229	33.2315	33.3023	32.5085	0	32.6111	32.7846	33.4619	33.1118	33.5736	33.3045	32.8775	33.4806	33.3153	32.5483	33.6055	33.5013	33.1493	33.7074	32.7157	33.3678	33.0782	32.9792
32	29.7474	31.8141	28.069	31.5646	31.4266	29.7521	32.2412	31.4936	31.5251	29.5197	28.5036	31.3376	31.5726	2.5877	31.5553	28.1893	2.261	30.0326	31.0828	31.9828	31.8919	29.8629	30.718	31.5665	31.1299	31.558	30.0537	31.6073	29.7675	31.1342	32.6111	0	30.8403	29.8945	29.7485	31.4703	30.2709	30.7331	31.7243	25.7321	32.6502	29.9715	31.1987	29.8083	31.7364	31.0612	32.1485	30.1865	32.307
33	30.6778	30.3528	31.1165	31.1298	29.6174	30.7929	32.619	30.1299	30.2695	30.8993	30.5011	30.2903	30.217	30.8451	30.2489	30.9912	30.8342	30.7867	32.0641	30.2803	31.2543	30.9541	31.0825	30.2823	31.645	30.096	31.3191	30.0118	30.9061	0.9617	32.7846	30.8403	0	30.5282	30.8743	30.2572	31.0176	31.0824	30.0665	31.2383	31.7813	30.6252	31.2144	31.0048	31.3611	29.0083	30.2002	30.6828	31.9397
34	29.6739	30.3069	30.4529	30.6313	31.5659	30.1618	33.2347	29.9953	30.2232	31.7568	30.0831	30.0128	29.9911	29.905	29.8698	30.2879	29.8621	30.1338	31.7423	31.3263	31.9882	30.0641	30.8864	30.3917	30.559	30.2802	31.0498	30.4275	30.1844	30.4405	33.4619	29.8945	30.5282	0	30.1781	30.1005	30.3897	31.0695	30.0338	29.4996	32.7788	13.7666	30.1907	30.2172	30.9781	31.4859	31.4201	30.2441	32.3803
35	25.5686	30.9652	30.3096	31.6536	31.4393	5.1245	32.4174	30.7464	31.0725	30.1243	29.4562	30.9071	30.804	29.8184	30.8028	30.4888	29.9433	7.6585	31.7304	31.3479	31.8716	6.1303	31.1958	30.841	31.5433	30.8162	31.5762	30.7088	8.4036	30.8596	33.1118	29.7485	30.8743	30.1781	0	30.975	13.521	31.313	30.8211	29.9914	32.4332	30.3938	31.5935	5.4146	31.9756	31.0785	31.4224	13.7302	31.76
36	30.2517	3.18	31.5772	30.6833	31.1588	30.9157	33.3401	1.6288	3.1948	32.594	30.9883	3.2271	2.2449	31.6628	2.237	31.4121	31.6321	30.7921	32.7236	29.4568	31.6994	30.9213	31.2605	2.27	31.2716	3.2773	31.6845	10.1819	30.977	30.2336	33.5736	31.4703	30.2572	30.1005	30.975	0	30.8997	31.6201	2.304	31.7359	32.249	30.048	31.4332	31.1552	30.7035	32.1651	29.5179	30.9216	32.1385
37	25.7502	31.153	31.0887	31.6922	31.6665	13.4913	32.7798	31.0061	31.0836	30.2175	29.9575	31.0256	30.7863	30.2704	30.765	30.8618	30.2923	13.4479	31.7616	31.964	32.0862	13.6645	31.2196	31.003	31.6452	30.9535	31.7733	31.0945	13.4323	31.0077	33.3045	30.2709	31.0176	30.3897	13.521	30.8997	0	31.3407	30.7715	30.2715	32.7578	30.4348	31.5501	13.4007	32.0661	31.339	31.5391	11.0144	31.8017
38	31.0997	31.3703	31.0358	30.2983	31.3213	31.2876	32.185	31.5136	31.5893	31.2223	31.0157	31.3007	31.5312	30.9083	31.4074	31.1268	30.8526	31.0903	31.6657	31.4738	31.3892	31.2869	0.1854	31.3647	32.0434	31.2983	31.5241	31.3125	31.3564	31.1848	32.8775	30.7331	31.0824	31.0695	31.313	31.6201	31.3407	0	31.4216	31.1613	31.7974	31.1182	31.694	31.3919	31.7668	31.4376	31.6183	31.3155	31.6109
39	30.0942	3.5556	31.62	30.9745	30.9295	30.9856	33.166	2.1725	3.6547	32.6773	30.9528	3.7933	0.0991	31.6802	0.1207	31.3692	31.8372	30.9014	32.5817	29.655	31.8225	31.0317	31.4019	1.2455	31.4243	3.6885	31.687	10.2803	31.0082	30.1562	33.4806	31.7243	30.0665	30.0338	30.8211	2.304	30.7715	31.4216	0	31.6145	32.2798	30.0821	31.269	31.2293	30.7624	32.1265	29.5182	31.0269	32.1541
40	29.7221	31.7261	29.0724	31.6717	31.4642	29.7974	32.5451	31.7443	31.56	30.0473	29.0662	31.4399	31.7379	25.3704	31.6512	29.0457	25.7318	30.0078	31.6056	31.9825	32.1555	29.945	31.1104	31.7012	31.2846	31.8393	30.5341	31.722	29.8475	31.2138	33.3153	25.7321	31.2383	29.4996	29.9914	31.7359	30.2715	31.1613	31.6145	0	32.9405	29.9442	31.3941	30.0095	31.8171	31.6022	32.1564	30.2119	32.5921
41	32.7598	32.3077	32.4821	32.0282	31.4727	32.7204	31.7043	32.2334	32.1059	31.5159	32.0213	32.2985	32.2746	32.6692	32.2009	32.2295	32.6567	32.5023	32.7376	31.5223	31.8237	32.6801	31.8119	32.5178	33.0397	32.4201	32.631	32.2626	32.772	31.6574	32.5483	32.6502	31.7813	32.7788	32.4332	32.249	32.7578	31.7974	32.2798	32.9405	0	32.5936	33.0226	32.7766	32.8657	31.7374	31.3605	32.5597	28.499
42	29.6116	30.0893	30.6356	30.7182	31.6552	30.4186	32.8325	30.1581	30.1297	31.7089	30.2615	30.2168	30.0822	29.9491	29.9274	30.3584	30.1129	30.2207	31.9732	31.6816	32.091	30.3717	30.871	30.1032	30.5086	30.0429	30.9527	30.0709	30.1042	30.5431	33.6055	29.9715	30.6252	13.7666	30.3938	30.048	30.4348	31.1182	30.0821	29.9442	32.5936	0	30.4738	30.2523	31.2004	31.6342	31.5463	30.5019	32.2573
43	31.0936	31.3949	31.2551	31.7817	31.9488	31.6765	33.6967	31.3811	31.4385	32.4919	31.6022	31.2159	31.3268	31.3168	31.3329	31.1134	31.4677	31.605	32.8619	31.6989	30.6441	31.6118	31.4723	31.2122	31.196	31.3558	30.9568	31.5858	31.658	31.347	33.5013	31.1987	31.2144	30.1907	31.5935	31.4332	31.5501	31.694	31.269	31.3941	33.0226	30.4738	0	31.6518	30.7289	32.0914	31.9511	31.6457	32.3672
44	25.2716	31.1895	30.3769	32.0087	31.4967	3.817	32.1596	30.9554	31.0215	30.0666	29.5608	30.9616	31.089	29.7307	31.0374	30.6655	29.7709	7.5114	31.754	31.5887	32.171	6.7939	31.3501	31.0424	31.8128	31.2926	31.8326	31.1821	8.2199	30.9364	33.1493	29.8083	31.0048	30.2172	5.4146	31.1552	13.4007	31.3919	31.2293	30.0095	32.7766	30.2523	31.6518	0	32.2889	31.2014	31.5195	13.528	31.8693
45	31.8336	30.8525	31.8063	31.343	31.9943	32.2753	33.618	30.793	30.8589	33.2126	31.8286	30.9058	30.7834	31.8975	30.7707	31.583	32.121	32.1975	32.5832	31.6833	31.2284	32.1104	31.7064	30.7132	31.509	30.823	31.6207	31.1431	32.2608	31.4512	33.7074	31.7364	31.3611	30.9781	31.9756	30.7035	32.0661	31.7668	30.7624	31.8171	32.8657	31.2004	30.7289	32.2889	0	32.481	31.9399	32.1481	32.4467
46	31.4747	31.9724	31.5515	31.7055	30.302	31.2371	31.8231	32.0198	31.8639	29.7044	30.8947	31.9454	32.0888	31.3093	32.0855	31.3448	31.4058	30.9109	32.0748	31.2831	32.2105	31.2099	31.3439	32.0625	32.5249	32.0545	31.8046	31.821	31.1708	28.889	32.7157	31.0612	29.0083	31.4859	31.0785	32.1651	31.339	31.4376	32.1265	31.6022	31.7374	31.6342	32.0914	31.2014	32.481	0	30.9922	31.1016	31.6279
47	31.1301	29.5899	31.9072	31.6534	30.9565	31.7945	33.0522	29.4365	29.568	32.0871	31.7858	29.5197	29.5962	32.0826	29.4803	31.885	32.2092	31.5447	32.7719	6.4345	32.1465	31.5585	31.6254	29.595	32.1094	29.5831	31.7677	29.5408	31.7794	30.0409	33.3678	32.1485	30.2002	31.4201	31.4224	29.5179	31.5391	31.6183	29.5182	32.1564	31.3605	31.5463	31.9511	31.5195	31.9399	30.9922	0	31.4968	31.7992
48	25.7479	31.0176	30.7081	31.6492	31.1421	13.6027	32.415	31.1282	31.1759	30.2947	29.8058	31.1704	31.1344	30.3612	30.8361	30.8311	30.1597	13.3542	31.7755	31.3932	31.9642	13.7054	31.1051	30.895	31.6553	30.7966	31.8973	31.0838	13.3935	30.883	33.0782	30.1865	30.6828	30.2441	13.7302	30.9216	11.0144	31.3155	31.0269	30.2119	32.5597	30.5019	31.6457	13.528	32.1481	31.1016	31.4968	0	31.7396
49	32.4404	32.186	32.3035	32.5687	31.6196	31.9661	31.8652	32.0592	32.2846	31.235	31.8814	32.0799	32.0586	32.2114	32.1974	32.272	32.3096	31.9073	32.4663	31.7435	31.6268	32.1877	31.5426	32.3339	32.5341	32.0743	32.7983	32.0232	31.8826	31.7018	32.9792	32.307	31.9397	32.3803	31.76	32.1385	31.8017	31.6109	32.1541	32.5921	28.499	32.2573	32.3672	31.8693	32.4467	31.6279	31.7992	31.7396	0
50	28.0104	30.9767	29.269	31.3401	31.2509	29.2377	32.5444	30.4771	30.5961	29.4479	29.0072	30.9625	30.6742	27.6997	30.6759	29.1963	27.7013	29.1402	31.4722	31.6619	32.1086	29.3032	30.8749	30.8635	30.7249	30.7641	30.9104	30.7701	28.3541	30.5791	32.977	27.5706	30.5048	26.951	29.2804	30.7938	29.5749	30.9217	30.5893	27.5841	32.6516	27.059	31.346	29.2142	31.6651	31.0634	31.5081	29.608	32.2692
51	30.1595	1.1262	31.7225	30.4552	30.8768	30.9796	33.2479	3.5562	1.0454	32.9641	31.098	0.9667	3.6683	31.8083	3.5559	31.4066	31.8381	30.9275	32.7796	29.515	31.5546	31.1052	31.4309	3.5402	31.3975	0.9346	31.5315	10.0254	31.2544	30.2734	33.3741	31.7814	30.2505	30.0878	31.0001	3.2294	31.1395	31.3496	3.6196	31.5592	32.2684	30.2189	31.2278	31.1896	30.7904	31.9378	29.4057	31.1843	32.0739
52	25.7922	31.0396	30.9091	31.7617	31.1048	13.6897	32.7134	30.966	31.0222	30.2424	29.8715	30.9776	30.8774	30.2699	30.7442	30.9585	30.2033	13.5087	31.9256	31.4464	31.829	13.8873	31.1302	30.7582	31.574	30.7512	31.5254	31.0338	13.4998	30.6714	33.0478	30.1234	30.7314	30.263	13.7792	30.8702	11.0241	31.2402	30.8496	30.3125	32.4745	30.3917	31.7787	13.6778	32.0962	31.077	31.3939	0.1422	31.6536
53	32.4161	32.2207	32.2362	32.2249	31.4376	31.857	31.9315	31.9716	32.1372	31.2843	31.492	31.9641	32.0261	31.9158	32.0449	32.1121	32.1437	31.6836	32.3141	32.0115	31.4538	31.5226	31.4249	32.3567	32.857	32.0275	32.7069	32.0482	31.8053	31.8268	32.8643	31.8968	31.7193	32.3277	31.562	32.2139	31.823	31.4536	32.2165	32.4276	28.3081	32.3857	32.356	31.8839	32.4348	31.4644	31.8245	31.7024	2.9493
54	29.725	30.962	29.4804	31.049	30.9919	29.8081	32.5093	30.8966	30.9648	29.9221	29.6667	31.1243	31.0106	28.6792	30.8882	29.3941	28.6089	29.7137	31.7284	31.5327	31.7292	29.6846	30.5096	31.0377	30.9682	30.9238	31.2871	30.8701	29.6669	30.8323	32.8517	28.5749	30.6361	28.3873	29.656	30.8353	29.8633	30.7282	30.9014	28.6616	32.2233	28.4597	31.0484	29.7163	31.9235	30.8995	31.8136	29.9099	31.9431
55	31.5873	32.2343	31.2775	32.1653	31.6469	31.6661	31.425	32.0764	32.1497	31.0673	30.89	32.0964	32.2203	30.7865	32.2673	31.0555	30.8774	31.6233	28.2517	32.1231	32.466	31.9233	31.2602	32.237	32.3431	32.1561	31.6969	32.2188	31.5999	31.6658	31.9909	30.6088	31.6536	30.7772	31.6264	32.0822	31.77	31.3824	32.2008	31.2059	32.6337	31.5267	32.5048	31.6957	32.4876	31.7158	32.1714	31.5617	32.0839
56	29.7092	30.3979	29.2688	30.823	30.966	30.3707	32.879	30.539	30.4647	31.1968	29.6632	30.32	30.293	28.2906	30.5021	29.2777	28.3789	30.4205	31.5576	31.2487	31.4698	30.3452	30.9167	30.4694	30.3557	30.5387	29.9705	30.6115	30.1498	30.3281	33.4805	28.2137	30.4735	28.6965	29.8915	30.3924	30.4048	31.1285	30.5902	27.9431	32.7927	28.5333	30.4044	30.1758	31.0318	31.2111	31.3464	30.4131	32.2859
57	29.5706	31.5922	28.125	31.5446	31.1436	29.8273	32.2238	31.56	31.3409	29.4517	28.3835	31.3104	31.5139	2.6146	31.3649	28.2433	2.3146	30.021	30.9015	31.9548	31.9965	29.6546	30.8063	31.4321	31.044	31.2673	30.0627	31.5111	29.6817	30.7712	32.6505	2.4158	30.8019	29.7349	29.759	31.5386	30.11	30.8911	31.6498	25.7555	32.7415	29.8006	31.3701	29.6239	31.7712	31.2175	31.893	30.0648	32.1113
58	29.7015	30.0366	31.5018	31.3613	31.8113	30.8736	33.2406	29.7125	29.8544	32.5015	30.9154	29.6983	29.7484	31.2383	29.7485	31.2251	31.3367	30.8905	32.4191	30.5592	32.2642	30.7011	31.7175	29.6677	30.7599	29.5293	29.8022	29.9684	30.7598	30.7657	33.8169	31.0664	30.8502	29.9963	30.5641	29.7284	31.0507	31.7423	29.59	31.3072	32.775	30.1164	30.9988	30.8269	30.9779	32.0122	30.4442	30.9515	32.7252
59	31.3518	31.3502	27.9019	31.8025	31.7467	31.8228	32.7398	31.5423	31.4202	31.6699	30.8081	31.4689	31.3568	29.9558	31.5468	27.956	30.1779	31.7565	32.1446	31.7854	32.0286	31.5529	31.6121	31.3513	31.7054	31.4554	5.6635	31.4624	31.6667	30.9738	33.0228	30.055	31.1235	30.8303	31.4819	31.3122	31.888	31.5829	31.3558	30.5093	32.4841	31.0285	30.9469	31.6031	31.4653	31.7369	31.6719	31.9266	32.7043
60	32.184	31.4732	32.1836	31.4239	31.6895	32.3323	32.9115	31.4762	31.5452	32.6512	32.1555	31.4689	31.4333	32.3472	31.3361	31.7644	32.2413	32.4114	32.7633	31.6814	31.815	32.3893	30.9839	31.3415	32.2779	31.5729	31.6196	31.4523	32.6936	31.1473	32.9553	32.2088	31.4694	31.8503	32.2249	31.3679	32.3192	31.3026	31.5474	32.5065	32.047	31.9111	32.0477	32.5775	32.097	32.1885	31.9128	32.1947	32.544
61	31.7785	33.1355	31.6191	32.3393	32.0086	31.2206	31.0793	32.8063	33.1477	30.9803	31.1833	32.815	32.7405	31.2113	32.8607	31.6001	31.2641	31.1276	30.2433	32.6677	32.5258	31.3686	31.3305	32.8857	32.7958	32.8827	32.7802	32.7827	31.4082	31.992	32.4627	31.1951	31.9292	31.9665	31.2782	33.0424	31.3873	31.2931	32.9418	31.5566	32.2071	32.177	32.9494	31.2429	32.7395	31.724	32.9454	31.2398	31.1501
62	25.3952	31.1924	30.2534	31.5883	31.42	7.3109	32.798	30.8421	30.9226	30.1213	29.2798	30.955	31.063	29.6189	31.046	30.427	29.6483	8.3725	31.7082	31.6434	32.328	8.0188	31.3815	31.1132	31.8838	31.0636	31.7893	31.0959	7.4744	30.8449	33.2673	29.4819	31.0448	30.1165	7.5545	30.8248	13.2373	31.4274	31.164	29.8637	32.7448	30.1961	31.6512	7.2113	32.1416	31.0103	31.6102	13.3843	32.0738
63	31.8595	30.5202	32.0671	31.8414	32.2357	32.6079	33.5725	30.5551	30.5818	32.7898	32.1353	30.498	30.5238	32.3715	30.6293	31.8576	32.5646	32.172	33.1717	31.4407	31.0068	32.1541	31.9147	30.4864	31.4306	30.4922	31.2139	30.5656	32.471	31.2052	33.749	32.2735	31.2655	31.1705	32.1609	30.5737	32.4304	32.1421	30.5164	32.1065	32.7359	31.1627	30.6006	32.3244	29.3673	32.3312	31.8869	32.3134	31.935
64	29.8578	29.8258	31.4934	31.4078	31.8011	30.6567	33.5292	29.769	29.9168	32.6013	31.0037	29.7125	29.5676	31.3302	29.9223	31.239	31.3005	30.8756	32.2857	30.4912	32.1842	30.6518	31.6493	29.637	30.6505	29.5579	29.4778	29.9436	30.8265	30.834	33.4943	31.0301	30.8379	30.1815	30.3849	29.785	30.8923	31.6514	29.6215	30.9957	32.6812	29.9909	30.6199	30.8047	31.3931	32.4066	30.4761	30.8669	32.1397
65	32.5152	31.9213	32.1896	32.0359	31.2242	32.3801	31.7049	32.1724	31.8809	31.5494	31.9878	31.9215	31.9394	32.2965	32.1433	31.9478	32.294	32.3008	32.3965	30.4299	31.458	32.3253	31.3857	31.9993	33.2117	32.1037	32.2699	31.5271	32.6878	31.1566	32.5203	32.1087	31.2469	32.7217	32.0045	31.6489	32.2819	31.5488	32.0591	32.6616	17.4354	32.6997	32.5935	32.1564	32.3756	31.1769	30.532	32.0483	28.8242
66	29.6238	29.599	31.2666	31.3549	31.4106	30.9316	33.7341	29.4853	29.482	32.5176	30.9314	29.5442	29.5657	31.1348	29.5434	31.148	31.1018	30.7626	32.4067	30.5123	32.0213	30.7555	31.5212	29.6354	30.6119	29.5929	30.0359	29.7762	30.4189	30.4295	33.1468	31.147	30.5467	29.8671	30.4591	29.6673	30.871	31.4914	29.451	31.1454	32.6744	29.8227	30.5335	30.774	31.04	32.1929	30.4093	30.8769	32.3523
67	30.3789	0.4683	31.6254	30.8904	31.1755	31.1144	33.2605	3.4601	0.4818	32.7513	31.0379	0.9745	3.5843	31.6216	3.4905	31.2985	31.9223	30.9366	32.7893	29.7095	31.6374	31.2508	31.4418	3.5322	31.3437	0.4894	31.6623	10.0086	31.2021	30.2661	33.598	31.6555	30.3836	30.2273	31.0979	3.1949	31.1551	31.246	3.5445	31.6737	32.3731	30.1882	31.474	31.1768	30.8329	32.1146	29.5389	31.1842	32.0554
68	30.092	15.3733	31.6271	30.4712	31.0855	30.916	33.0689	15.4329	15.4542	32.3706	31.0629	15.4388	15.3773	31.5469	15.3631	31.2717	31.4903	30.72	32.4733	29.4786	31.617	30.9267	30.8909	15.4251	30.9808	15.3358	31.5434	15.9826	30.9857	30.0415	33.3155	31.3606	30.1153	29.8013	30.821	15.3492	30.9146	31.1432	15.3493	31.6862	32.2484	29.8648	31.1276	30.8468	30.2385	31.7048	29.3599	30.8097	31.8945
69	30.2341	0.4705	31.496	30.8014	31.1258	31.014	33.495	3.5258	0.4477	32.5095	31.1804	0.9284	3.5586	31.7043	3.4936	31.3347	31.7627	30.9395	32.6221	29.6686	31.5328	30.951	31.2579	3.4749	31.2746	0.4672	31.5069	9.9119	31.0266	30.1994	33.6719	31.5147	30.1166	30.3734	31.0537	3.2059	30.9636	31.1842	3.6018	31.5098	32.3554	30.1694	31.3535	31.1043	30.7677	31.9775	29.5807	30.9869	32.1418
70	29.7369	31.7022	27.9834	31.6162	31.3444	29.8279	32.2763	31.6813	31.5536	29.5108	28.3101	31.212	31.6102	2.5943	31.4587	28.3205	2.3074	29.889	30.8846	31.9794	32.0592	29.8157	30.6692	31.6826	31.1444	31.4662	30.118	31.5181	29.7838	31.0444	32.7264	2.4604	30.8081	29.7185	29.8238	31.5763	30.3016	30.7807	31.7163	25.4996	32.6238	29.865	31.3032	29.5453	31.7754	31.1054	31.954	30.1697	32.3202
71	32.3782	32.8429	32.5573	33.0754	32.1997	32.354	32.8741	32.6469	33.1246	31.8404	32.0778	32.8962	32.9302	32.2012	32.9594	32.485	32.1768	32.2925	32.9337	32.8697	32.4683	32.3505	32.1839	32.996	33.1435	32.7008	32.7525	32.7516	32.2796	31.825	33.3028	32.261	31.6481	32.7145	32.0736	32.7089	32.4643	32.3653	33.175	32.5138	32.2755	32.7118	32.7509	32.247	33.2393	31.957	32.7996	32.1659	31.7427
72	32.3236	31.4124	31.9355	31.476	31.7371	32.5346	33.207	31.2158	31.4121	32.4254	32.2609	31.4144	31.3668	32.2762	31.4298	31.9279	31.9813	32.2797	32.4679	31.6035	32.0639	32.3042	30.8999	31.3881	32.1978	31.4127	31.4924	31.3362	32.5372	31.1168	32.8863	32.1328	31.1342	31.5612	32.2882	31.3285	32.2933	30.9755	31.3071	32.3513	32.1788	31.6534	32.1015	32.4999	32.1915	31.8611	31.6999	32.063	32.3004
73	29.5905	31.2707	29.6741	31.4195	30.8407	29.2483	31.9438	31.0849	31.0423	27.1363	7.9679	30.9767	30.9468	28.3111	31.0715	29.7028	28.6506	29.5369	31.3624	31.6673	32.0421	29.4256	30.7455	31.1648	31.5125	30.9855	31.0378	31.061	29.2352	30.4004	32.7811	28.5507	30.3109	30.2101	29.2485	30.9549	30.1231	30.8117	30.957	29.0173	32.0133	30.2381	31.4199	29.3845	31.8252	30.7166	31.9102	29.9025	31.7342
74	25.6196	31.1134	30.6963	31.5811	31.2033	13.2656	32.4447	30.9557	30.9921	30.0777	29.8066	30.9475	31.061	30.2068	31.0079	30.5878	30.2352	13.1817	31.5219	31.3361	31.7594	13.5454	31.2204	30.9305	31.4096	30.8832	31.6924	30.9735	13.1436	30.8621	33.1263	29.9756	30.7894	30.2873	13.2755	30.9394	9.0288	31.2391	31.0968	30.1565	32.4697	30.288	31.6617	13.2757	32.3015	30.9348	31.5478	8.3097	32.0991
75	30.0291	1.115	31.598	30.8488	31.0204	31.016	33.2545	3.5658	1.0509	32.7863	31.1608	0.9887	3.6575	31.7724	3.586	31.4452	31.8766	31.0525	32.8439	29.5876	31.6584	31.0394	31.2337	3.6733	31.2537	0.8877	31.5247	9.9771	31.0169	30.0359	33.6192	31.6727	30.437	30.0937	31.0169	3.2507	30.9347	31.5068	3.7262	31.6157	32.3884	30.187	31.222	30.9642	30.8813	32.2358	29.4162	30.9984	32.0597
76	32.2173	33.0335	31.7943	32.2847	32.2924	32.4532	31.1204	32.9144	32.8603	30.6776	31.6161	32.7018	32.7564	31.4464	32.8016	31.4725	31.3516	32.1386	30.9273	32.5366	32.7675	32.2971	31.4232	32.763	33.0772	33.006	32.1415	32.5143	32.0417	32.048	32.2263	31.463	32.0727	32.0911	32.1478	32.8402	32.257	31.507	32.6553	31.6195	32.5601	32.404	32.82	32.152	33.2507	31.7272	32.704	31.9852	32.4953
77	30.2565	0.9447	31.5226	30.5951	30.7363	31.0747	32.7933	3.6214	0.9189	32.178	30.8107	0.7197	3.648	31.5223	3.6672	31.1154	31.5991	31.0473	32.4468	29.5031	31.4654	30.9386	31.1262	3.5326	31.068	0.8969	31.2934	9.9377	31.1004	29.9869	33.4151	31.3888	30.1575	30.0717	30.9732	3.2645	31.1735	31.332	3.7657	31.7914	32.3303	30.2115	31.3027	31.067	30.6857	31.8234	29.4948	31.1035	31.8748
78	26.0235	30.8547	30.9392	31.8327	31.3919	17.615	32.7177	30.7491	30.7583	30.903	30.3163	30.7706	30.7696	30.5613	30.7082	30.7226	30.3967	17.2257	31.8852	31.5277	32.278	17.5616	31.2198	30.7058	31.487	30.7359	31.6097	30.9826	17.4491	30.6894	32.9591	30.3216	30.9021	30.0875	17.5438	30.8062	17.6503	31.1372	30.7717	30.273	32.6262	30.4578	31.7571	17.3211	31.7163	31.371	31.6561	18.1262	32.221
79	30.5261	31.8528	24.267	31.7664	31.7542	30.6839	32.487	31.9126	32.0357	30.8814	29.8092	31.9034	31.8315	27.8694	31.9418	24.5856	28.139	30.8194	31.3365	32.0346	32.2849	30.4277	31.1313	31.9866	31.5084	31.832	27.8875	32.0185	30.7416	31.4815	32.9765	27.9807	31.4649	30.512	30.5364	31.9258	31.147	31.2373	31.9468	28.9356	32.8265	30.4953	31.3541	30.6994	31.6424	31.8786	31.9983	31.0537	32.55
80	30.9636	31.1451	31.2663	32.0657	10.8892	31.2785	32.184	31.0187	30.9351	30.9095	30.5472	31.0272	31.1474	31.0918	31.1068	31.1578	31.1126	31.2303	32.3053	30.159	31.6553	31.025	31.1835	31.0043	31.8212	31.0715	31.5756	30.9594	31.1208	29.2319	32.8313	31.1039	29.3447	31.2488	31.0675	30.9256	31.4843	31.0813	31.0495	31.5152	31.4813	31.3761	31.8962	31.2676	31.7279	29.88	30.3436	31.318	31.6415
81	30.0414	1.2906	31.6	30.5998	30.9728	31.0929	33.3018	3.4606	1.2745	32.4194	31.0269	1.099	3.5506	31.5186	3.47	31.3073	31.5682	30.8753	32.6663	29.5922	31.6368	31.0837	31.286	3.5505	31.3441	1.2931	31.2769	10.1002	31.1376	30.459	33.5027	31.5178	30.144	30.0799	30.7361	3.1974	30.8423	31.2866	3.462	31.5836	32.3541	30.2741	31.395	30.925	30.8424	31.9765	29.4779	30.9848	32.2738
82	31.7485	32.1097	31.8108	31.9998	31.3931	31.7053	31.942	32.0724	32.1281	31.132	31.2928	31.8759	31.8746	31.5806	31.9889	31.6221	31.7597	31.3113	31.9398	31.7386	31.6906	31.7586	31.2072	32.123	32.4012	31.6519	31.9475	32.1389	31.4351	31.4956	32.6988	31.3275	31.39	32.0794	31.4467	32.1047	31.5307	31.3217	31.7929	32.0659	30.9599	32.1497	32.1743	31.3803	31.7554	31.4657	32.019	31.4296	30.0348
83	33.0089	33.4731	32.3478	32.8291	32.7983	32.5394	11.6216	33.3018	33.3029	31.3955	32.2857	33.3642	33.3287	32.467	33.3538	32.5768	32.2912	32.5775	30.8415	32.9163	33.2309	32.4865	32.3877	33.2181	33.348	33.5756	33.1147	33.2233	32.7158	32.7502	31.9472	32.3613	32.7801	33.259	32.4147	32.896	32.7077	32.4289	33.3532	32.7548	31.8614	33.2453	33.3249	32.3313	33.6732	31.98	33.2874	32.509	32.0793
84	19.0565	29.4268	30.8227	30.9044	31.1054	26.4352	33.1326	29.1213	29.5089	31.2944	30.0392	29.323	29.1318	30.492	29.1778	30.4042	30.4583	26.4273	32.2126	30.961	31.9681	26.5859	31.2685	29.2842	31.1672	29.3131	31.291	29.6945	26.3845	30.2387	33.6306	30.3728	30.2332	29.2311	26.4284	29.3942	26.633	31.2	29.0699	29.8867	32.6945	29.3206	31.016	26.5344	31.5144	31.3924	30.8935	26.7706	32.5265
85	30.2613	1.0626	31.7142	30.6237	30.8521	31.0366	33.2393	3.5022	1.0638	32.6244	31.1331	0.9688	3.6639	31.8728	3.5718	31.3191	31.7857	30.9915	32.6869	29.459	31.5531	31.2582	31.4065	3.6015	31.2488	1.0102	31.3984	9.978	31.1966	30.2231	33.1554	31.6633	30.1136	30.1136	30.8935	3.1905	31.0202	31.4072	3.651	31.7345	32.4785	30.4305	31.3612	31.0384	30.759	32.0233	29.5452	31.0651	31.9735
86	30.9531	28.4406	31.6692	31.3401	31.5598	31.4187	33.265	28.4039	28.5772	32.3612	31.172	28.3197	28.4603	31.6362	28.44	31.5833	31.5902	31.3487	32.6886	29.7685	31.7356	31.392	31.5769	28.4911	31.4569	28.4838	31.7065	28.7171	31.3393	31.1612	33.4223	31.3784	30.988	30.9628	31.2983	28.2719	31.2219	31.5903	28.4211	31.8645	31.8909	30.8842	31.4936	31.4305	31.1404	31.9832	29.5956	31.2564	31.9815
87	30.1267	1.2223	31.5662	30.7604	30.9871	31.085	33.25	3.3449	1.2257	32.5747	30.9932	1.0986	3.5745	31.8276	3.5497	31.2851	31.9334	30.8469	32.6875	29.6031	31.885	31.0451	31.3844	3.4365	31.3684	1.2457	31.5423	9.896	31.162	30.4211	33.5442	31.5904	30.4346	30.0381	30.8894	3.1089	31.0785	31.4231	3.5654	31.5676	32.2238	30.1636	31.3993	31.2558	30.7512	32.1585	29.6704	31.1067	31.9851
88	32.6823	32.9441	32.2476	32.2263	32.2618	32.2694	24.8089	32.7844	32.9173	30.7008	31.8172	33.0739	32.8965	32.0743	32.8188	31.9624	31.7952	32.2488	31.4937	32.0453	32.3924	32.3584	31.7745	32.9012	32.8962	32.8218	32.4827	32.8788	32.1994	32.2142	31.0935	32.0175	32.0708	32.6613	32.0514	33.0015	32.3624	31.7439	32.7512	32.592	31.6626	32.8884	32.9971	32.2822	32.7972	31.4342	32.8371	32.2125	31.556
89	31.5179	31.6642	31.7092	32.1903	30.1189	31.0842	31.4245	31.6799	31.3201	30.6704	31.0417	31.5969	31.7071	31.4335	31.5658	31.5836	31.4825	30.8409	32.2034	31.561	31.2941	30.943	30.9383	31.5623	32.4235	31.6068	32.0483	31.5136	30.9357	30.461	32.7239	31.5281	30.3387	31.788	30.9017	31.4905	31.2735	31.08	31.5881	31.78	30.5597	31.774	32.0045	30.964	32.261	30.4424	31.5379	30.8836	29.5783
90	30.6621	30.2402	31.1443	30.9721	29.4675	31.1098	32.3265	30.2078	30.2647	30.8921	30.3135	30.1392	30.1208	30.9329	30.1403	30.8716	30.9039	30.6335	32.2651	30.0224	31.3951	30.7802	31.0453	30.2147	31.6838	30.1057	31.0821	30.0194	30.741	0.1722	32.563	30.9779	0.8791	30.2836	30.8106	30.225	30.9887	31.1574	30.063	31.1531	31.893	30.2953	31.3358	31.0443	31.3515	29.001	30.1993	30.7558	31.6719
91	30.2156	0.3019	31.4901	30.5609	31.1974	30.9879	33.2771	3.547	0.1149	32.4659	31.0839	0.9344	3.6544	31.6166	3.5976	31.3426	31.569	31.0263	32.5646	29.6891	31.5002	31.1273	31.3571	3.4981	31.4004	0.283	31.6449	9.9677	31.2055	30.2906	33.3815	31.5198	30.2972	30.1987	30.9004	3.2164	31.094	31.4351	3.6638	31.5319	32.4185	30.1231	31.3569	31.1454	30.5018	32.0726	29.6387	31.187	31.9698
92	31.06	31.1211	31.0986	30.236	31.3258	31.1725	32.1236	31.2859	31.5263	31.0758	30.9147	31.3011	31.5549	30.7407	31.2119	30.8245	30.7312	31.0537	31.5436	31.5165	31.3353	31.2463	0.1166	31.3591	32.1102	31.1127	31.706	31.1322	31.3813	31.0302	32.8639	30.6863	31.0611	31.0278	31.2357	31.3451	31.2368	0.1674	31.3759	31.0278	31.718	31.0171	31.4378	31.3521	31.8397	31.6387	31.6343	31.2094	31.5251
93	31.1029	29.595	31.7511	31.904	31.1192	31.7682	33.0167	29.6126	29.3813	32.0416	31.7239	29.6059	29.5357	31.9495	29.5128	31.5872	32.1407	31.4887	32.7021	6.5769	31.9131	31.41	31.4542	29.576	32.0749	29.5171	31.7743	29.7026	31.7422	30.1885	33.3564	31.7784	30.1001	31.4152	31.5476	29.5876	31.4655	31.6137	29.5738	31.9415	31.5243	31.629	31.9162	31.6475	32.1346	31.0948	1.2872	31.5121	32.0115
94	32.6008	33.2429	32.4713	32.5507	32.8265	32.6459	0.0465	33.2054	33.0167	30.8381	32.3071	33.1071	33.0077	32.2325	33.094	32.1061	32.2641	32.5799	31.2114	32.9792	32.693	32.5104	31.9991	33.1349	33.1613	33.0571	32.8015	32.9323	32.6623	32.6706	32.0416	32.1533	32.6843	32.9765	32.4227	33.207	32.5812	32.2983	33.0232	32.5199	31.9161	32.8475	33.5898	32.1318	33.5006	31.5449	33.1715	32.4426	31.8575
95	31.3916	31.3534	28.0963	31.3376	31.2092	31.774	33.2696	31.2745	31.2246	31.4026	30.7135	31.1061	31.0411	30.1243	31.1435	28.1241	30.212	31.6304	32.1441	31.4266	31.7254	31.4466	30.8807	31.1447	31.6394	31.1213	28.9726	31.255	31.8231	30.8361	32.7645	29.9655	31.1162	30.8516	31.5217	31.1317	31.5489	30.8131	31.1196	30.9721	32.2387	30.8723	30.8323	31.7672	31.5631	31.5772	31.3928	31.5109	32.256
96	30.3485	0.8646	31.6806	30.6549	31.0747	30.8987	33.2273	3.7027	0.8821	32.339	31.2003	0.2481	3.7141	31.7885	3.7126	31.2907	31.8335	30.9662	32.7161	29.6031	31.6915	31.0752	31.3413	3.5578	31.3847	0.9403	31.4492	9.852	31.0998	30.0874	33.4532	31.6311	30.2672	30.1716	30.8878	3.3608	31.0668	31.4945	3.7756	31.6126	32.4928	30.3302	31.2735	31.1367	30.7667	31.8932	29.4091	31.2245	32.0293
97	30.183	0.965	31.6481	30.8105	31.1377	30.9529	32.9388	3.6627	0.964	32.3517	31.0133	0.1198	3.7226	31.5977	3.6698	31.3303	31.9116	31.0679	32.434	29.5384	31.7294	31.0005	31.311	3.596	31.3131	0.9596	31.6069	10.1307	30.9608	30.2062	33.4539	31.4479	30.201	30.1363	31.1031	3.2699	30.9601	31.4239	3.7567	31.7634	32.3334	30.3698	31.3313	31.1227	30.6843	32.0206	29.6321	31.082	31.9138
98	30.9143	28.3727	31.903	31.4347	31.4032	31.3277	33.3303	28.3898	28.3093	32.3321	31.5378	28.3572	28.3523	31.7485	28.412	31.6648	31.8853	31.0763	32.7216	29.6838	32.2523	31.2108	31.5888	28.4667	31.7274	28.3535	31.9688	28.6315	31.1332	31.0178	33.6959	31.914	30.9125	31.0298	31.013	28.4435	31.2477	31.6872	28.4527	31.8661	32.5331	30.7069	31.4616	31.4481	31.5872	32.2692	29.6746	31.3259	32.3642
99	25.1733	31.2626	30.1272	31.4506	31.4252	0.2591	32.8226	31.1387	31.0869	30.226	29.5187	31.0189	31.0779	29.892	30.9478	30.66	29.9796	7.4338	31.7234	31.5127	32.1781	6.4962	31.3372	31.0557	31.8605	31.1035	31.9231	31.227	8.2019	31.0412	33.608	29.7612	30.9626	30.3037	5.1594	31.0743	13.4234	31.2733	31.0656	29.9239	32.7616	30.4163	31.7134	3.831	32.2906	31.2282	31.5961	13.5965	31.981
100	31.9357	32.4125	31.9815	32.4862	32.2237	31.6885	32.8638	32.2624	32.5156	31.8146	31.851	32.4207	32.227	31.7856	32.0368	31.9878	31.7256	31.6007	32.5155	32.4997	30.1718	31.7739	31.3874	32.1587	32.5234	32.3119	32.5006	32.1398	31.7576	31.8404	33.5836	31.5105	31.6244	31.9741	31.68	32.0932	31.5334	31.2613	32.0039	32.1342	32.2307	31.8931	31.2353	31.5473	31.7844	31.9653	32.5869	31.5498	31.2536
101	30.1566	16.8078	31.2518	30.3739	31.0172	31.1041	33.0602	17.105	16.9074	32.5238	30.8227	16.9916	17.1165	31.5509	17.0442	31.2964	31.5147	31.0982	32.5549	29.6601	31.8058	31.1913	31.0848	16.9813	31.0365	16.8605	31.4124	17.2462	31.0621	30.1405	33.5134	31.3038	30.1297	29.6032	30.9864	17.0006	30.9858	31.0849	17.1385	31.5937	31.8927	29.8027	31.2076	30.9522	30.5803	31.8101	29.7667	31.1328	32.1197
102	30.1576	16.7795	31.4146	30.4729	31.3514	30.9628	33.6083	16.9109	16.9554	32.479	30.7754	16.9062	16.9472	31.4037	16.8637	31.4598	31.5176	31.19	32.844	29.6233	31.8164	31.1239	31.1949	16.8302	31.0045	16.8327	31.3708	17.2228	30.9746	30.0911	33.7086	31.2917	29.845	29.9128	31.0246	16.9317	31.2326	31.0933	16.9681	31.6018	32.3048	29.8419	31.3765	31.1239	30.7014	31.6894	29.6021	31.1079	32.2856
103	25.4707	30.9227	30.7498	31.8264	31.288	13.4817	32.8335	30.9406	31.0697	30.2889	29.7954	30.9167	30.9164	30.3357	30.6808	30.7333	30.326	13.3289	31.9341	31.457	31.7805	13.5305	31.3359	30.7239	31.5756	30.9653	31.9352	31.0032	13.1213	30.7957	33.1958	30.0753	31.0319	30.0752	13.6237	30.8211	11.1645	31.2482	30.6619	30.3413	32.7355	30.3864	31.6679	13.3244	32.1784	31.0843	31.6799	4.5502	32.0948
104	32.4019	32.1876	32.3376	31.8822	31.3092	32.6096	31.7443	32.3509	32.2114	31.6111	31.9381	32.0736	32.1678	32.5486	32.4246	32.0111	32.5111	32.0689	32.7285	31.3759	31.5637	32.3517	31.5395	32.213	33.0121	31.988	32.2289	32.0151	32.4051	31.5515	32.6679	32.0648	31.703	32.9519	32.356	32.2527	32.489	31.8206	31.9935	32.5706	18.5845	32.8079	32.6351	32.3401	32.7355	31.5547	31.5482	32.1941	28.8735
105	29.9887	0.1104	31.6242	30.7496	30.9009	31.0188	33.0082	3.5206	0.3549	32.6004	31.2433	0.9417	3.6406	31.612	3.5494	31.4533	31.6568	31.1469	32.6606	29.5594	31.7914	30.9889	31.2903	3.4703	31.3675	0.1141	31.373	10.036	31.0882	30.3	33.5012	31.655	30.2556	30.2811	30.9119	3.2264	31.0485	31.2967	3.6219	31.6021	32.3654	29.9104	31.3177	31.1686	30.6793	32.0702	29.6378	30.9533	32.0366
106	29.6735	31.6564	28.2382	31.0745	31.0249	29.7651	32.3884	31.5706	31.5855	29.4875	28.8166	31.3969	31.5962	7.5754	31.6234	28.3702	7.7454	29.9677	31.0736	31.6477	31.9675	29.8027	30.9061	31.417	31.1284	31.5889	30.0064	31.366	29.6752	30.7745	32.705	7.5674	31.0288	29.6979	29.5882	31.8081	30.0343	31.0432	31.5836	25.7566	32.5582	29.7728	31.0976	29.9265	31.9993	31.084	31.9978	30.0646	32.1983
107	31.197	29.9299	31.8309	31.535	30.9234	31.6289	32.8863	29.8102	29.2814	31.9073	31.7368	29.7177	29.7497	31.8443	29.5679	31.6633	31.7483	31.3919	32.7014	6.4922	31.9707	31.4071	31.5747	29.6459	32.1358	29.7013	31.8651	29.6622	31.8253	30.0231	33.4759	31.7119	30.1637	31.1788	31.4393	29.6744	31.6027	31.7069	29.7271	31.8961	31.5988	31.4573	31.8382	31.5301	31.9318	31.0561	0.8396	31.3469	32.1234
108	30.2143	1.0658	31.5985	30.6355	31.1825	31.0592	33.4062	3.5034	1.0952	32.665	31.0334	1.0719	3.6187	31.6167	3.5382	31.2037	31.7514	30.9223	32.8708	29.505	31.6178	31.0712	31.4291	3.7138	31.3718	0.9105	31.3572	9.9578	31.1859	30.4429	33.6411	31.5591	30.3011	30.2628	30.8839	3.3322	30.8022	31.5932	3.6912	31.5439	32.47	30.2474	31.3925	31.1287	30.6886	32.1646	29.5727	31.0385	32.3062
109	30.1455	1.1746	31.5919	30.7763	31.0709	30.8887	33.1715	3.7101	1.1658	32.5952	31.1993	1.1518	3.7928	31.8733	3.7344	31.3809	31.8516	31.0992	32.6213	29.6103	31.6623	31.2314	31.3825	3.6813	31.4936	1.2345	31.8373	10.0717	31.1176	30.2715	33.5557	31.7508	30.147	30.0656	30.8601	3.4652	31.0223	31.4419	3.8585	31.5621	32.4938	30.0127	31.2355	31.1233	31.0595	32.2115	29.6318	31.0304	32.0011
110	30.1929	16.8445	31.5148	30.5897	31.1842	31.2601	33.101	16.7647	16.8928	32.4599	30.8711	16.7567	16.985	31.4862	16.8448	31.4799	31.4841	31.1357	32.5646	29.5755	31.9022	31.0346	31.1227	16.8357	30.8651	16.8137	31.5251	17.6151	31.0943	30.3097	33.6218	31.4613	29.9806	29.7897	30.9494	16.8052	31.169	31.1641	16.9596	31.7281	32.4436	29.992	31.1984	31.213	30.5936	31.6938	29.6733	30.8489	32.0827
111	29.768	31.8131	27.9874	31.3847	31.0854	29.7815	32.4453	31.6747	31.7185	29.6075	28.5129	31.7472	31.8523	2.5448	31.7869	28.4357	2.2563	30.0431	31.0636	31.9941	31.8774	29.8467	30.879	31.7549	31.097	31.6965	30.0946	31.5117	29.7853	31.0777	32.5814	2.3153	30.9765	29.9523	29.8076	31.7784	30.4343	30.9374	31.7617	25.5184	32.6466	29.6861	31.1074	29.6954	31.9128	31.1212	31.9606	30.3265	32.0439
112	33.0998	33.7305	32.6879	32.7383	32.9691	32.7527	31.6785	33.427	33.3261	31.4731	32.1638	33.3275	33.4038	32.1576	33.6387	32.2282	32.5878	32.1805	32.0119	33.0596	32.6931	32.2356	32.2569	33.428	33.4114	33.6555	32.5747	33.3711	32.4474	32.6394	32.5146	32.345	32.6053	33.0704	32.1272	33.3131	32.7177	32.2766	33.1513	32.4923	32.4473	33.3122	33.2786	32.5013	33.8214	32.0511	33.3206	32.5631	31.9718
113	30.1474	8.993	31.6054	31.0613	31.1879	30.8352	33.1707	8.9982	8.9658	32.3737	31.0327	9.0826	9.0744	31.5898	9.0378	31.5358	31.667	30.7206	32.7113	29.4196	31.6081	31.0117	31.3223	9.0643	31.1909	8.9854	31.583	9.2913	31.0601	30.2815	33.3839	31.6541	30.305	30.1713	30.5856	9.0787	30.9891	31.5324	9.1204	31.5181	32.328	30.0496	31.5925	30.9659	30.8683	31.8038	29.4438	31.0665	32.1483
114	29.3527	31.0539	29.8023	31.507	31.3621	29.6007	32.6306	30.9362	31.121	29.593	29.3969	31.0526	30.9056	28.1081	30.7719	29.6747	28.2017	29.3137	31.7098	31.9401	32.1853	29.7109	31.0081	31.1463	31.0972	31.0849	30.9645	31.0124	29.3427	30.5169	33.264	28.2727	30.4528	26.5098	29.4045	31.028	29.9564	31.0808	31.0883	28.0368	32.7674	27.0226	31.0939	29.5506	31.8661	31.0212	31.6388	29.6872	32.1843
115	31.8653	32.6311	31.4026	31.9754	32.1537	31.8626	30.9528	32.4246	32.5431	31.3115	31.2495	32.351	32.5007	31.2944	32.4436	31.3324	31.2299	31.4495	29.5303	32.4344	32.3511	31.9249	31.3136	32.2134	32.6172	32.4033	32.1448	32.3352	31.9606	31.7368	32.715	31.4127	31.7901	31.5166	31.6906	32.3238	31.8794	31.4395	32.5163	31.8999	32.5369	31.2882	32.456	31.8234	32.2897	31.9036	32.4916	32.0207	32.2034
116	29.989	3.5969	31.5712	30.5153	31.148	30.9816	33.3524	2.1917	3.515	32.7226	30.992	3.5868	1.4869	31.6421	1.5909	31.2835	31.6568	30.9346	32.6975	29.4534	31.8123	30.9974	31.4965	1.2255	31.1537	3.549	31.398	10.1353	30.94	30.1258	33.5495	31.5974	30.055	30.0144	30.8956	2.238	30.8731	31.453	1.6006	31.6575	32.3903	30.0019	31.412	31.116	30.8335	32.094	29.4377	30.9293	32.3348
117	30.2806	0.9947	31.6882	30.9013	31.0901	31.131	33.241	3.5503	1.0488	32.7242	31.2747	0.889	3.6627	31.792	3.6327	31.2374	31.9484	31.0973	32.654	29.6666	31.7253	31.0225	31.4156	3.6133	31.2535	0.9464	31.5712	10.1251	31.237	30.2967	33.3089	31.6508	30.4829	30.068	31.023	3.369	30.9945	31.4263	3.7369	31.7824	32.4953	30.3314	31.4241	31.0907	30.9269	32.0144	29.6583	31.0431	32.2119
118	28.6803	31.2865	29.2949	31.8061	31.1128	29.2055	32.6532	30.8123	31.3726	29.4085	28.9842	31.2857	30.8949	27.5916	30.7191	29.3208	27.622	29.0952	31.4758	31.8474	32.3097	29.2448	30.9755	30.999	31.145	31.4157	30.873	30.8499	29.0593	30.7936	32.8023	27.5312	30.8311	27.346	29.0331	30.706	29.6047	31.0494	30.8935	27.5173	32.6307	27.7412	31.539	29.3782	31.978	31.0998	31.8341	29.3691	32.1314
119	30.7108	31.7531	26.3504	31.3853	31.3425	30.737	32.3212	31.6949	31.6063	30.7596	30.1955	31.6582	31.6695	29.292	31.6482	26.2075	29.4698	30.9145	31.6822	31.6911	31.5122	30.8553	30.9194	31.6862	31.3405	31.721	27.9291	31.6003	30.9042	31.1166	32.7373	29.1355	31.3615	30.5731	31.0558	31.6427	31.1548	30.8436	31.6025	29.7261	32.3465	30.8363	30.7881	31.0316	31.6152	31.3637	31.7268	31.0552	32.0947
120	30.2783	1.4071	31.7961	30.5232	30.9644	31.1685	33.2327	3.7248	1.2761	32.5781	31.331	1.2589	3.8786	31.8023	3.8538	31.2711	31.8554	30.9797	32.8158	29.3665	31.8397	30.9859	31.3167	3.8186	31.3955	1.3564	31.6407	10.2989	31.1497	30.2361	33.3395	31.8218	29.9595	30.3164	30.8871	3.5797	30.9722	31.5554	3.8504	31.9288	32.2295	30.3466	31.3727	31.2592	31.01	32.0506	29.5301	30.991	32.1708
121	25.3187	30.5193	30.6523	31.4845	31.0517	16.3369	32.4507	30.2124	30.3813	30.6524	30.0273	30.5614	30.1414	30.1389	30.1171	30.5664	30.0822	16.2464	31.7576	31.1074	32.0008	16.501	30.8989	30.3889	31.2776	30.4439	31.2625	30.5892	16.2761	30.5151	32.9964	30.1134	30.7459	29.9588	16.4435	30.4389	16.6312	31.0803	30.0488	30.1799	32.3106	30.2292	31.6311	16.4245	31.5229	30.9732	31.2936	17.1972	31.8772
122	31.1894	31.6697	28.1186	31.5072	31.511	31.7609	33.1719	31.5128	31.4201	31.6394	30.8361	31.2904	31.3816	29.9521	31.3098	28.1709	30.0955	31.7993	32.16	31.5702	31.7692	31.6172	31.5896	31.4983	31.6448	31.2981	7.659	31.4719	31.5603	31.1241	32.8213	29.9716	31.4026	30.8094	31.635	31.5566	31.9592	31.4832	31.4889	30.5177	32.5597	30.9619	30.8697	31.8085	31.4581	31.5609	31.6781	31.7484	32.572
123	30.0818	3.2331	31.5368	30.9009	31.0343	31.1467	33.3099	1.6266	3.2112	32.8479	31.0553	3.3412	2.2595	31.7428	2.2545	31.4149	31.5285	30.9075	32.6965	29.48	31.8468	31.101	31.4765	2.2196	31.5719	3.2654	31.5896	10.1608	30.9603	30.1613	33.6425	31.5116	30.3646	29.9597	30.9822	0.0923	30.9354	31.4668	2.264	31.654	32.6412	30.0452	31.45	31.1022	30.9083	32.223	29.4663	30.8812	32.3608
124	0.1674	30.1487	30.5633	31.3928	31.2401	25.3483	32.6494	30.2013	30.2673	30.3783	29.5946	30.5085	30.1215	29.6994	30.1521	30.3153	29.766	25.3966	32.0171	31.1836	32.0988	25.5846	31.0228	30.1794	31.2258	29.9412	31.1933	30.261	24.586	30.5959	33.5745	29.6517	30.7186	29.6939	25.4364	30.1842	25.7448	31.1682	30.0092	29.872	32.56	29.5769	31.0977	25.4159	31.5145	31.2349	31.1457	25.7908	32.5433
125	29.6146	31.4224	27.8812	31.5875	31.1637	29.7567	32.2326	31.3801	31.3206	29.4534	28.3822	31.4353	31.6474	2.7874	31.4943	28.1494	2.3066	29.9561	30.5189	31.6265	31.89	29.8899	30.762	31.537	31.1867	31.4569	30.0507	31.4104	29.7839	30.8751	32.5918	2.4214	30.8224	29.5275	29.7367	31.4678	30.2642	30.8125	31.6776	25.6532	32.7616	29.9286	31.1372	29.8133	31.8594	31.2214	31.9116	30.3297	32.2291
126	30.6747	31.7939	26.2193	31.3484	31.2593	30.8334	32.1799	31.6385	31.4727	30.7308	30.1988	31.7688	31.5018	29.1247	31.5123	26.1961	29.4286	30.8053	31.6386	31.7467	31.4123	30.8104	30.8521	31.6242	31.3668	31.8004	27.8754	31.5694	31.0045	31.0917	32.7179	29.1869	31.1962	30.6199	31.0333	31.6364	30.9873	30.8775	31.4957	29.7887	32.013	30.9411	30.8171	30.9833	31.6835	31.4315	31.682	30.9726	32.2723
127	29.9833	3.6067	31.6009	30.7942	31.1675	30.7809	33.2745	1.8767	3.5779	32.4143	31.1133	3.7265	1.5446	31.6367	1.4869	31.2728	31.6466	30.7832	32.8235	29.565	31.7938	31.0835	31.4159	1.6567	31.1936	3.7362	31.6529	10.253	30.884	30.2567	33.7143	31.6089	30.0922	30.0078	30.8743	2.1421	30.8608	31.5427	1.5138	31.6461	32.3066	29.9596	31.2296	30.9689	30.7175	32.2107	29.3872	30.8759	32.0446
128	29.7245	29.8095	31.2847	31.2239	31.4336	30.7031	33.1706	29.8036	29.8811	32.5558	31.102	29.8485	29.6862	31.2715	29.7973	31.2856	31.3435	30.8737	32.3891	30.5419	32.4621	30.6681	31.8688	29.7919	30.6974	29.7379	29.4443	30.2114	30.6858	30.7536	33.3013	31.1297	30.7492	30.1156	30.5919	29.732	31.051	31.8564	29.8085	31.2173	32.7837	29.9973	31.0108	30.8701	31.1489	32.5977	30.5559	31.0368	32.2965
129	32.9635	33.3253	32.5331	32.8709	32.8351	32.663	11.5987	33.3011	33.2034	31.3982	32.0076	33.3149	33.1455	32.3926	33.1472	32.4185	32.0382	32.3597	30.1711	32.8189	33.1332	32.4217	32.3054	33.2828	33.3032	33.3918	33.056	33.1269	32.3118	32.6642	31.8747	32.2814	32.6189	33.1274	32.3788	32.9786	32.7512	32.4414	33.2574	32.6883	32.1328	32.7635	33.288	32.3468	33.4723	31.8278	33.3041	32.5352	32.0181
130	31.3329	31.549	28.0432	31.8805	31.7403	31.7236	32.7845	31.2666	31.3107	31.6226	30.9516	31.3926	31.335	30.1181	31.3997	28.0269	30.093	31.944	32.2995	31.61	32.0155	31.7161	31.5689	31.6185	31.5669	31.3084	7.7072	31.6751	31.7402	31.0847	33.0975	30.1274	31.2898	31.0152	31.7191	31.2322	31.8709	31.7422	31.4312	30.4895	32.4424	30.9902	30.9273	31.7812	31.524	31.623	31.6393	31.7215	32.4709
131	30.1887	1.0976	31.7669	30.5634	31.0313	31.0608	33.4187	3.6299	1.0189	32.5791	31.125	0.9627	3.6526	31.7773	3.6207	31.3665	31.7156	30.8866	32.6523	29.4424	31.5532	30.8408	31.2631	3.5576	31.047	0.9156	31.5233	10.0003	31.0992	30.2027	33.4916	31.4683	30.2842	29.9367	30.7595	3.1861	30.873	31.2565	3.7375	31.5344	32.199	30.0613	31.2767	30.9307	30.8651	31.9657	29.344	31.0171	31.8049
132	30.2853	30.5568	31.5988	31.6559	31.8525	31.298	33.2658	30.0688	30.102	32.5356	31.1922	30.0629	30.1786	31.2753	30.4265	31.3508	31.4902	31.5589	32.6746	30.725	32.7962	31.3302	31.8573	30.2063	31.1645	30.2128	30.7679	30.7474	31.0691	31.0459	33.5572	31.4647	30.9393	30.0917	31.3279	30.0378	31.5669	31.9822	30.0279	31.4238	33.326	30.4531	31.1195	31.3526	31.14	32.6606	30.8745	31.1232	32.9423
133	29.6937	31.5952	27.8692	31.5262	31.4738	29.9346	32.4901	31.51	31.5339	29.497	28.5496	31.5724	31.5093	2.6699	31.5322	28.282	2.4805	30.0051	30.8015	31.8953	31.907	29.7998	30.7708	31.4106	31.1815	31.4744	30.0444	31.5712	29.8273	31.0978	32.5335	2.4814	31.071	29.855	29.7836	31.6572	30.2286	30.9493	31.4803	25.6456	32.7209	29.883	31.4059	29.7123	31.9585	31.2493	31.8477	30.3641	32.2105
134	30.1152	3.4142	31.7434	30.59	31.0875	30.4453	33.1299	1.6519	3.3025	32.5921	31.2794	3.3148	2.3118	31.8141	2.2916	31.3988	31.5223	30.7792	32.6092	29.6856	31.8264	30.8325	31.176	2.386	31.2402	3.3388	31.5919	10.2287	31.0316	30.2211	33.6317	31.6823	30.1257	30.0118	30.8248	0.12	31.2255	31.4394	2.3131	31.6876	32.4198	30.2387	31.5524	30.985	30.8987	32.0173	29.4361	30.9697	32.2176
135	32.4959	32.3546	32.4952	31.9533	31.5103	32.5188	32.1068	31.9561	32.0936	31.7403	32.0629	32.199	32.392	32.4905	32.3027	32.358	32.3667	32.0422	32.7235	31.5329	31.3807	32.2394	31.5212	32.0964	32.9663	32.2601	32.1658	31.9081	32.4015	31.5054	32.7439	32.5023	31.4781	32.6871	31.9529	32.0295	32.372	31.5609	32.2888	32.6368	4.8573	32.7256	32.7971	32.4759	32.8962	31.6464	31.1379	32.1337	28.3586
136	25.3688	31.1255	30.3451	31.7715	31.3325	5.1074	32.5633	30.901	31.1018	30.1515	29.42	31.0072	30.9622	29.8078	30.8857	30.5311	29.9437	7.5276	31.7121	31.5323	32.0922	6.0856	31.2464	30.939	31.7327	30.8851	31.6757	31.0461	8.3625	30.8938	33.0765	29.5294	30.8428	30.2362	0.1202	30.8705	13.6526	31.3372	30.9671	29.9668	32.6247	30.3515	31.4339	5.4888	32.2043	30.9317	31.4072	13.7362	31.8449
137	31.7278	31.8451	31.7047	32.0611	29.8934	31.2382	31.7097	31.63	31.6005	30.6149	30.9019	31.6997	31.4246	31.5161	31.5023	31.5096	31.4169	31.1398	32.1865	31.4751	31.2904	30.98	30.9248	31.799	32.3965	31.5331	31.8068	31.5673	30.9993	30.2556	32.7601	31.4577	30.5327	31.6246	31.0615	31.5465	31.1194	31.1252	31.6896	31.8454	30.6933	31.7996	32.0228	31.4212	32.3729	30.6185	31.5115	30.9402	29.7749
138	32.2536	32.8728	31.6579	31.3148	32.0228	31.6953	29.3196	32.9999	32.4428	29.8923	31.3039	32.7115	32.5199	31.4327	32.8958	31.3358	31.559	31.4415	30.9803	32.515	31.8856	31.5864	31.5054	32.6898	32.9693	32.6522	32.3398	32.6669	31.6934	31.9622	31.411	31.2658	32.1601	32.2112	31.5553	32.6829	31.7419	31.5499	32.8483	31.9171	30.9982	32.8714	33.1285	31.3645	32.7157	31.2113	32.68	31.454	31.0728
139	32.5646	32.9888	32.0538	32.8913	32.4912	32.5908	30.9395	32.9022	32.9939	31.61	32.0553	33.025	33.0591	32.147	33.0671	31.9353	32.2272	32.4832	31.3378	32.7332	32.5967	32.5984	32.0086	33.1091	33.1394	32.8427	32.5968	33.2003	32.7816	32.3077	31.8388	32.091	32.4721	32.5949	32.4392	33.1034	32.4037	31.915	32.7023	32.5142	32.523	32.8803	33.0564	32.4333	33.2265	32.5157	32.8669	32.6831	32.5415
140	29.9547	30.9602	27.9019	31.2313	31.4206	30.4899	33.2377	30.8318	30.8365	31.6214	30.7185	30.6427	30.848	29.8477	30.8112	27.8984	29.8959	30.4149	32.2831	31.6089	31.6565	30.7818	31.0058	30.7746	31.068	30.7921	28.7131	30.784	30.5885	30.7478	33.4571	30.0071	30.6713	29.9935	30.5688	30.9415	30.3949	31.2234	30.8037	30.1661	32.8297	30.1095	30.4055	30.3942	30.8309	31.9272	31.6288	30.4462	32.5896
141	30.4067	31.7668	1.8474	31.6627	31.3719	30.42	32.5388	31.6302	31.5609	30.4226	29.8105	31.5741	31.5372	28.0778	31.5808	9.7864	28.1554	30.4578	31.7159	31.7654	31.7198	30.2975	30.8689	31.6429	31.791	31.4308	28.0657	31.4851	30.4214	31.1087	32.8256	28.0946	31.1644	30.4195	30.2002	31.5709	30.9705	31.1501	31.5309	28.9096	32.6068	30.5807	31.1353	30.2994	31.673	31.7421	31.7271	30.8083	32.1585
142	31.1045	29.5903	32.0427	31.4037	31.0088	31.599	33.1478	29.6175	29.4379	32.0185	31.7781	29.3282	29.5918	31.768	29.7383	31.8912	31.9893	31.4038	32.6618	6.4788	31.9993	31.3308	31.623	29.5894	32.0027	29.5623	31.682	29.4836	31.6399	29.9797	33.4538	31.8447	30.2319	31.2062	31.3433	29.6192	31.475	31.4899	29.5893	31.9531	31.5606	31.5252	31.8297	31.6275	31.9642	30.8251	0.7168	31.3474	31.7824
143	29.8063	31.713	27.9866	31.4323	31.1836	29.6644	32.3303	31.6269	31.4897	29.5055	28.4133	31.5008	31.7376	2.6238	31.5825	28.1203	2.3475	30.05	30.6949	31.714	32.1033	29.7736	30.8231	31.5539	31.2018	31.5804	30.1252	31.3901	29.7529	30.7753	32.4836	2.5135	30.7138	29.6451	29.8199	31.6673	30.251	30.9417	31.6708	25.6994	32.4951	29.9636	31.3095	29.6838	31.8432	31.2248	31.953	30.3135	32.0247
144	31.1334	31.3474	30.8747	30.0226	31.1403	31.3592	32.0976	31.3733	31.3697	31.278	30.974	31.292	31.2758	30.7948	31.3454	30.7546	30.9101	31.2524	31.5626	31.6017	31.4372	31.2082	0.0709	31.6333	31.8882	31.3696	31.6322	31.3489	31.4591	31.0578	32.801	30.7596	31.1618	30.9855	31.2528	31.3439	31.2417	0.1745	31.295	31.175	31.8589	30.9778	31.6123	31.2723	31.7915	31.3054	31.6069	31.1254	31.5934
145	29.8294	29.948	31.2326	31.8359	32.2618	31.0137	33.4479	29.6944	29.7594	32.2963	30.9161	29.636	29.8606	31.555	29.7844	31.0999	31.4192	30.7586	32.2667	30.4685	32.0206	30.9094	31.7436	29.7065	30.5481	29.4892	30.4347	29.9311	31.2332	30.828	33.1274	31.0415	30.8261	29.7745	30.6987	29.694	30.8051	31.5292	29.7682	31.2215	33.0243	30.0271	30.731	30.9652	30.784	31.9445	30.7118	31.0096	32.0248
146	30.7277	28.2774	31.8837	31.3908	31.4595	31.3996	33.0612	28.4096	28.384	32.2262	31.2602	28.2236	28.3064	31.6336	28.505	31.4292	31.7836	31.127	32.7206	29.7747	31.7922	31.3964	31.368	28.1251	31.4229	28.4187	31.5774	28.5979	31.1937	30.923	33.4723	31.673	30.7992	30.7753	31.1836	28.1302	31.2733	31.5003	28.4097	31.7297	32.2246	30.8835	31.2869	31.4386	31.1278	32.2279	29.6762	31.2635	32.0633
147	31.9721	33.0522	31.7516	32.4874	32.5356	31.8348	30.8933	32.914	33.0721	31.3007	31.4367	33.0348	33.1902	31.3349	32.8549	31.5453	31.4788	31.6774	28.5257	32.7387	32.8745	31.9162	31.7434	33.2366	32.7927	32.8268	32.4458	32.6203	31.7634	32.2566	32.0924	31.3761	32.5586	31.7882	31.8946	32.9955	32.1421	31.6258	32.8954	31.8508	32.4535	31.8008	32.9549	31.4106	32.9976	32.1454	32.8228	31.8384	32.3929
148	29.3535	31.4695	29.9426	31.8918	31.4958	29.6573	32.8053	31.2294	31.3416	29.6703	29.4632	31.2494	30.9645	28.3091	31.0836	29.8021	28.5425	29.4528	31.6982	32.0515	32.2185	29.767	31.1147	30.9496	31.3425	31.1653	31.2049	30.8678	29.3937	30.5622	33.6783	28.3276	30.9342	26.3323	29.5053	30.9496	29.8981	31.0328	31.1467	28.1237	32.8743	26.8621	31.1378	29.6252	31.9931	31.077	32.0591	29.5582	32.203
149	30.124	3.4028	31.6492	30.7665	31.3221	31.0773	33.3451	1.3978	3.3171	32.7804	31.082	3.4456	2.4737	31.8554	2.4532	31.308	31.5985	30.81	32.5739	29.6632	31.7471	31.0221	31.2193	2.4354	31.4187	3.3218	31.6528	10.1672	31.1985	30.3575	33.7488	31.6589	30.3932	30.0369	30.7928	1.5394	31.0277	31.5023	2.4857	31.8231	32.2563	30.0665	31.3733	31.2265	30.6347	32.0293	29.6022	31.0403	32.1041
150	29.9937	0.9831	31.6	30.6089	31.0315	30.8587	33.14	3.4438	1.0375	32.641	31.154	1.0274	3.5066	31.6925	3.4786	31.2782	31.5176	30.9331	32.5455	29.6905	31.7044	31.0316	31.2186	3.4565	31.131	0.9489	31.584	10.0235	30.9481	30.3185	33.4879	31.4132	30.3307	30.2231	30.7934	2.9892	31.0812	31.4099	3.5005	31.5128	32.3035	30.1253	31.3288	30.9771	30.5852	32.0769	29.4967	31.0966	31.9467
[truncated: 101 more columns]

## Sheet: Sheet5
AP017991	Planktothrix agardhii NIES-204	Bacteria; Cyanobacteria; Oscillatoriophycideae; Oscillatoriales; Microcoleaceae; Planktothrix
ARCP00000000	filamentous cyanobacterium ESFC-1	Bacteria; Cyanobacteria; Oscillatoriophycideae; Oscillatoriales
AUZM00000000	Lyngbya aestuarii BL J	Bacteria; Cyanobacteria; Oscillatoriophycideae; Oscillatoriales; Oscillatoriaceae; Lyngbya
BBK-W-15	Limnofasciculus baicalensis BBK-W-15
CP066886	Arthrospira sp. PCC 9108	Bacteria; Cyanobacteria; Oscillatoriophycideae; Oscillatoriales; Microcoleaceae; Arthrospira; unclassified Arthrospira
FSSI00000000	Phormidium lacuna HE10JO	Bacteria; Cyanobacteria; Oscillatoriophycideae; Oscillatoriales; Oscillatoriaceae; Phormidium; Phormidium lacuna
JADEXA000000000	filamentous cyanobacterium LEGE 07170	Bacteria; Cyanobacteria; Oscillatoriophycideae; Oscillatoriales
JADEXN000000000	Oscillatoriales cyanobacterium LEGE 11467	Bacteria; Cyanobacteria; Oscillatoriophycideae; Oscillatoriales
LADK00000000	Trichodesmium erythraeum 21-75	Bacteria; Cyanobacteria; Oscillatoriophycideae; Oscillatoriales; Microcoleaceae; Trichodesmium
LAMW00000000	Trichodesmium thiebautii H9-4	Bacteria; Cyanobacteria; Oscillatoriophycideae; Oscillatoriales; Microcoleaceae; Trichodesmium
LNAA00000000	Oscillatoriales cyanobacterium MTP1	Bacteria; Cyanobacteria; Oscillatoriophycideae; Oscillatoriales
MBRE00000000	Oscillatoriales cyanobacterium USR001	Bacteria; Cyanobacteria; Oscillatoriophycideae; Oscillatoriales
MLAW00000000	Roseofilum reptotaenium AO1-A	Bacteria; Cyanobacteria; Oscillatoriophycideae; Oscillatoriales; Coleofasciculaceae; Roseofilum
NC_006576	Synechococcus elongatus PCC 6301	Bacteria; Cyanobacteria; Synechococcales; Synechococcaceae; Synechococcus
NC_019693	Oscillatoria acuminata PCC 6304	Bacteria; Cyanobacteria; Oscillatoriophycideae; Oscillatoriales; Oscillatoriaceae; Oscillatoria
NC_019703	Geitlerinema sp. PCC 7407	Bacteria; Cyanobacteria; Oscillatoriophycideae; Oscillatoriales; Coleofasciculaceae; Geitlerinema; unclassified Geitlerinema
NC_019729	Oscillatoria nigro-viridis PCC 7112	Bacteria; Cyanobacteria; Oscillatoriophycideae; Oscillatoriales; Oscillatoriaceae; Oscillatoria
NC_019738	Allocoleopsis franciscana PCC 7113	Bacteria; Cyanobacteria; Oscillatoriophycideae; Oscillatoriales; Coleofasciculaceae; Allocoleopsis; Allocoleopsis franciscana
NC_019753	Crinalium epipsammum PCC 9333	Bacteria; Cyanobacteria; Oscillatoriophycideae; Oscillatoriales; Gomontiellaceae; Crinalium
NEXP00000000	Roseofilum reptotaenium RR100-1	Bacteria; Cyanobacteria; Oscillatoriophycideae; Oscillatoriales; Coleofasciculaceae; Roseofilum
NRIU00000000	Geitlerinema sp. FC II	Bacteria; Cyanobacteria; Oscillatoriophycideae; Oscillatoriales; Coleofasciculaceae; Geitlerinema; unclassified Geitlerinema
NZ_AAVU00000000	Lyngbya sp. PCC 8106	Bacteria; Cyanobacteria; Oscillatoriophycideae; Oscillatoriales; Oscillatoriaceae; Lyngbya; unclassified Lyngbya
NZ_ABRS00000000	Coleofasciculus chthonoplastes PCC 7420	Bacteria; Cyanobacteria; Oscillatoriophycideae; Oscillatoriales; Coleofasciculaceae; Coleofasciculus
NZ_ABYK00000000	Limnospira maxima CS-328	Bacteria; Cyanobacteria; Oscillatoriophycideae; Oscillatoriales; Sirenicapillariaceae; Limnospira
NZ_AFJC00000000	Microcoleus vaginatus FGP-2	Bacteria; Cyanobacteria; Oscillatoriophycideae; Oscillatoriales; Microcoleaceae; Microcoleus
NZ_ALVI00000000	Kamptonema formosum PCC 6407	Bacteria; Cyanobacteria; Oscillatoriophycideae; Oscillatoriales; Microcoleaceae; Kamptonema
NZ_ANFQ00000000	Baaleninema simplex PCC 7105	Bacteria; Cyanobacteria; Oscillatoriophycideae; Oscillatoriales; Microcoleaceae; Baaleninema; Baaleninema simplex
NZ_ANKO00000000	Oscillatoria sp. PCC 10802	Bacteria; Cyanobacteria; Oscillatoriophycideae; Oscillatoriales; Oscillatoriaceae; Oscillatoria; unclassified Oscillatoria
NZ_ATDS00000000	Sodalinema gerasimenkoae IPPAS B-353	Bacteria; Cyanobacteria; Oscillatoriophycideae; Oscillatoriales; Microcoleaceae; Sodalinema; Sodalinema gerasimenkoae
NZ_AVFS00000000	Planktothrix agardhii NIVA-CYA 15	Bacteria; Cyanobacteria; Oscillatoriophycideae; Oscillatoriales; Microcoleaceae; Planktothrix
NZ_AVFT00000000	Planktothrix agardhii NIVA-CYA 34	Bacteria; Cyanobacteria; Oscillatoriophycideae; Oscillatoriales; Microcoleaceae; Planktothrix
NZ_AVFU00000000	Planktothrix mougeotii NIVA-CYA 405	Bacteria; Cyanobacteria; Oscillatoriophycideae; Oscillatoriales; Microcoleaceae; Planktothrix
NZ_AVFV00000000	Planktothrix prolifica NIVA-CYA 406	Bacteria; Cyanobacteria; Oscillatoriophycideae; Oscillatoriales; Microcoleaceae; Planktothrix
NZ_AVFW00000000	Planktothrix rubescens NIVA-CYA 407	Bacteria; Cyanobacteria; Oscillatoriophycideae; Oscillatoriales; Microcoleaceae; Planktothrix
NZ_AVFX00000000	Planktothrix prolifica NIVA-CYA 540	Bacteria; Cyanobacteria; Oscillatoriophycideae; Oscillatoriales; Microcoleaceae; Planktothrix
NZ_AVFY00000000	Planktothrix agardhii NIVA-CYA 56/3	Bacteria; Cyanobacteria; Oscillatoriophycideae; Oscillatoriales; Microcoleaceae; Planktothrix
NZ_AVFZ00000000	Planktothrix prolifica NIVA-CYA 98	Bacteria; Cyanobacteria; Oscillatoriophycideae; Oscillatoriales; Microcoleaceae; Planktothrix
NZ_BJCD00000000	Planktothrix agardhii CCAP 1459/11A	Bacteria; Cyanobacteria; Oscillatoriophycideae; Oscillatoriales; Microcoleaceae; Planktothrix
NZ_BLAY00000000	Microseira wollei NIES-4236	Bacteria; Cyanobacteria; Oscillatoriophycideae; Oscillatoriales; Oscillatoriales incertae sedis; Microseira
NZ_BLJI00000000	Chroococcus sp. FPU101	Bacteria; Cyanobacteria; Oscillatoriophycideae; Chroococcales; Chroococcaceae; Chroococcus; unclassified Chroococcus
NZ_BLZO00000000	Okeania sp. KiyG1	Bacteria; Cyanobacteria; Oscillatoriophycideae; Oscillatoriales; Oscillatoriaceae; Okeania; unclassified Okeania
NZ_CACA00000000	Kamptonema sp. PCC 6506	Bacteria; Cyanobacteria; Oscillatoriophycideae; Oscillatoriales; Microcoleaceae; Kamptonema
NZ_CAJCFV000000000	Planktothrix agardhii PCC 10110	Bacteria; Cyanobacteria; Oscillatoriophycideae; Oscillatoriales; Microcoleaceae; Planktothrix
NZ_CM002803	Planktothrix agardhii NIVA-CYA 126/8	Bacteria; Cyanobacteria; Oscillatoriophycideae; Oscillatoriales; Microcoleaceae; Planktothrix
NZ_CP017599	Moorena producens PAL-8-15-08-1	Bacteria; Cyanobacteria; Oscillatoriophycideae; Oscillatoriales; Oscillatoriaceae; Moorena
NZ_CP017708	Moorena producens JHB	Bacteria; Cyanobacteria; Oscillatoriophycideae; Oscillatoriales; Oscillatoriaceae; Moorena
NZ_CP031705	Microcoleus vaginatus HSN003	Bacteria; Cyanobacteria; Oscillatoriophycideae; Oscillatoriales; Microcoleaceae; Microcoleus
NZ_CP031740	Microcoleus vaginatus PCC 9802	Bacteria; Cyanobacteria; Oscillatoriophycideae; Oscillatoriales; Microcoleaceae; Microcoleus
NZ_CP051167	Oxynema aestuarii AP17	Bacteria; Cyanobacteria; Oscillatoriophycideae; Oscillatoriales; Microcoleaceae; Oxynema; Oxynema aestuarii
NZ_CP051168	[Phormidium] sp. ETS-05	Bacteria; Cyanobacteria; Oscillatoriophycideae; Oscillatoriales; Oscillatoriales incertae sedis; Koinonema; unclassified Koinonema
NZ_CP083582	Kovacikia minuta CCNU0001	Bacteria; Cyanobacteria; Pseudanabaenales; Leptolyngbyaceae; Kovacikia; Kovacikia minuta
NZ_CP091467	Limnospira fusiformis KN01	Bacteria; Cyanobacteria; Oscillatoriophycideae; Oscillatoriales; Sirenicapillariaceae; Limnospira
NZ_CZCS00000000	Planktothrix paucivesiculata PCC 9631	Bacteria; Cyanobacteria; Oscillatoriophycideae; Oscillatoriales; Microcoleaceae; Planktothrix
NZ_CZCT00000000	Planktothrix sp. PCC 11201	Bacteria; Cyanobacteria; Oscillatoriophycideae; Oscillatoriales; Microcoleaceae; Planktothrix; unclassified Planktothrix
NZ_CZCU00000000	Planktothrix serta PCC 8927	Bacteria; Cyanobacteria; Oscillatoriophycideae; Oscillatoriales; Microcoleaceae; Planktothrix
NZ_CZDF00000000	Planktothrix tepida PCC 9214	Bacteria; Cyanobacteria; Oscillatoriophycideae; Oscillatoriales; Microcoleaceae; Planktothrix
NZ_FO818640	Limnospira indica PCC 8005	Bacteria; Cyanobacteria; Oscillatoriophycideae; Oscillatoriales; Sirenicapillariaceae; Limnospira
NZ_JAAHBQ000000000	Oscillatoria salina IIICB1	Bacteria; Cyanobacteria; Oscillatoriophycideae; Oscillatoriales; Oscillatoriaceae; Oscillatoria
NZ_JACJNU000000000	Microcoleus sp. FACHB-SPT15	Bacteria; Cyanobacteria; Oscillatoriophycideae; Oscillatoriales; Microcoleaceae; Microcoleus; unclassified Microcoleus
NZ_JACJNV000000000	Microcoleus sp. FACHB-DQ6	Bacteria; Cyanobacteria; Oscillatoriophycideae; Oscillatoriales; Microcoleaceae; Microcoleus; unclassified Microcoleus
NZ_JACJNY000000000	Microcoleus sp. FACHB-61	Bacteria; Cyanobacteria; Oscillatoriophycideae; Oscillatoriales; Microcoleaceae; Microcoleus; unclassified Microcoleus
NZ_JACJOA000000000	Coleofasciculus sp. FACHB-501	Bacteria; Cyanobacteria; Oscillatoriophycideae; Oscillatoriales; Coleofasciculaceae; Coleofasciculus
NZ_JACJOG000000000	Coleofasciculus sp. FACHB-T130	Bacteria; Cyanobacteria; Oscillatoriophycideae; Oscillatoriales; Coleofasciculaceae; Coleofasciculus
NZ_JACJOH000000000	Coleofasciculus sp. FACHB-129	Bacteria; Cyanobacteria; Oscillatoriophycideae; Oscillatoriales; Coleofasciculaceae; Coleofasciculus
NZ_JACJOI000000000	Coleofasciculus sp. FACHB-125	Bacteria; Cyanobacteria; Oscillatoriophycideae; Oscillatoriales; Coleofasciculaceae; Coleofasciculus
NZ_JACJOJ000000000	Coleofasciculus sp. FACHB-SPT9	Bacteria; Cyanobacteria; Oscillatoriophycideae; Oscillatoriales; Coleofasciculaceae; Coleofasciculus
NZ_JACJOL000000000	Microcoleus sp. FACHB-84	Bacteria; Cyanobacteria; Oscillatoriophycideae; Oscillatoriales; Microcoleaceae; Microcoleus; unclassified Microcoleus
NZ_JACJON000000000	Microcoleus sp. FACHB-831	Bacteria; Cyanobacteria; Oscillatoriophycideae; Oscillatoriales; Microcoleaceae; Microcoleus; unclassified Microcoleus
NZ_JACJOP000000000	Phormidium sp. FACHB-77	Bacteria; Cyanobacteria; Oscillatoriophycideae; Oscillatoriales; Oscillatoriaceae; Phormidium
NZ_JACJOQ000000000	Coleofasciculus sp. FACHB-712	Bacteria; Cyanobacteria; Oscillatoriophycideae; Oscillatoriales; Coleofasciculaceae; Coleofasciculus
NZ_JACJOT000000000	Microcoleus sp. FACHB-68	Bacteria; Cyanobacteria; Oscillatoriophycideae; Oscillatoriales; Microcoleaceae; Microcoleus; unclassified Microcoleus
NZ_JACJOU000000000	Microcoleus sp. FACHB-672	Bacteria; Cyanobacteria; Oscillatoriophycideae; Oscillatoriales; Microcoleaceae; Microcoleus; unclassified Microcoleus
NZ_JACJOW000000000	Coleofasciculus sp. FACHB-64	Bacteria; Cyanobacteria; Oscillatoriophycideae; Oscillatoriales; Coleofasciculaceae; Coleofasciculus
NZ_JACJOZ000000000	Phormidium sp. FACHB-592	Bacteria; Cyanobacteria; Oscillatoriophycideae; Oscillatoriales; Oscillatoriaceae; Phormidium
NZ_JACJPB000000000	Coleofasciculus sp. FACHB-542	Bacteria; Cyanobacteria; Oscillatoriophycideae; Oscillatoriales; Coleofasciculaceae; Coleofasciculus
NZ_JACJPD000000000	Microcoleus sp. FACHB-53	Bacteria; Cyanobacteria; Oscillatoriophycideae; Oscillatoriales; Microcoleaceae; Microcoleus; unclassified Microcoleus
NZ_JACJPE000000000	Microcoleus sp. FACHB-45	Bacteria; Cyanobacteria; Oscillatoriophycideae; Oscillatoriales; Microcoleaceae; Microcoleus; unclassified Microcoleus
NZ_JACJPH000000000	Phormidium sp. FACHB-322	Bacteria; Cyanobacteria; Oscillatoriophycideae; Oscillatoriales; Oscillatoriaceae; Phormidium
NZ_JACJPO000000000	Microcoleus sp. FACHB-1515	Bacteria; Cyanobacteria; Oscillatoriophycideae; Oscillatoriales; Microcoleaceae; Microcoleus; unclassified Microcoleus
NZ_JACJPR000000000	Microcoleus sp. FACHB-1	Bacteria; Cyanobacteria; Oscillatoriophycideae; Oscillatoriales; Microcoleaceae; Microcoleus; unclassified Microcoleus
NZ_JACJPW000000000	Planktothrix sp. FACHB-1375	Bacteria; Cyanobacteria; Oscillatoriophycideae; Oscillatoriales; Microcoleaceae; Planktothrix; unclassified Planktothrix
NZ_JACJQN000000000	Phormidium tenue FACHB-1052	Bacteria; Cyanobacteria; Oscillatoriophycideae; Oscillatoriales; Oscillatoriaceae; Phormidium
NZ_JACJQZ000000000	Desertifilum sp. FACHB-1129	Bacteria; Cyanobacteria; Oscillatoriophycideae; Oscillatoriales; Desertifilaceae; Desertifilum; unclassified Desertifilum
NZ_JACJRA000000000	Desertifilum sp. FACHB-866	Bacteria; Cyanobacteria; Oscillatoriophycideae; Oscillatoriales; Desertifilaceae; Desertifilum; unclassified Desertifilum
NZ_JACJRB000000000	Desertifilum sp. FACHB-868	Bacteria; Cyanobacteria; Oscillatoriophycideae; Oscillatoriales; Desertifilaceae; Desertifilum; unclassified Desertifilum
NZ_JACJRS000000000	Phormidium sp. FACHB-1136	Bacteria; Cyanobacteria; Oscillatoriophycideae; Oscillatoriales; Oscillatoriaceae; Phormidium
NZ_JACJSA000000000	Oscillatoria sp. FACHB-1407	Bacteria; Cyanobacteria; Oscillatoriophycideae; Oscillatoriales; Oscillatoriaceae; Oscillatoria; unclassified Oscillatoria
NZ_JACJSC000000000	Planktothrix sp. FACHB-1365	Bacteria; Cyanobacteria; Oscillatoriophycideae; Oscillatoriales; Microcoleaceae; Planktothrix; unclassified Planktothrix
NZ_JACJSK000000000	Planktothricoides sp. FACHB-1370	Bacteria; Cyanobacteria; Oscillatoriophycideae; Oscillatoriales; Microcoleaceae; Planktothricoides; unclassified Planktothricoides
NZ_JACJSL000000000	Coleofasciculus sp. FACHB-SPT36	Bacteria; Cyanobacteria; Oscillatoriophycideae; Oscillatoriales; Coleofasciculaceae; Coleofasciculus
NZ_JACJSM000000000	Oscillatoria sp. FACHB-1406	Bacteria; Cyanobacteria; Oscillatoriophycideae; Oscillatoriales; Oscillatoriaceae; Oscillatoria; unclassified Oscillatoria
NZ_JACJTF000000000	Planktothricoides sp. FACHB-1261	Bacteria; Cyanobacteria; Oscillatoriophycideae; Oscillatoriales; Microcoleaceae; Planktothricoides; unclassified Planktothricoides
NZ_JACJTV000000000	Coleofasciculus sp. FACHB-1120	Bacteria; Cyanobacteria; Oscillatoriophycideae; Oscillatoriales; Coleofasciculaceae; Coleofasciculus
NZ_JACJUP000000000	Planktothrix sp. FACHB-1355	Bacteria; Cyanobacteria; Oscillatoriophycideae; Oscillatoriales; Microcoleaceae; Planktothrix; unclassified Planktothrix
NZ_JACXWX000000000	Phormidium tenue FACHB-886	Bacteria; Cyanobacteria; Oscillatoriophycideae; Oscillatoriales; Oscillatoriaceae; Phormidium
NZ_JADEWG000000000	Phormidium sp. LEGE 05292	Bacteria; Cyanobacteria; Oscillatoriophycideae; Oscillatoriales; Oscillatoriaceae; Phormidium
NZ_JADEWL000000000	Plectonema cf. radiosum LEGE 06105	Bacteria; Cyanobacteria; Oscillatoriophycideae; Oscillatoriales; Oscillatoriaceae; Plectonema
NZ_JADEWT000000000	Tychonema sp. LEGE 06208	Bacteria; Cyanobacteria; Oscillatoriophycideae; Oscillatoriales; Microcoleaceae; Tychonema; unclassified Tychonema
NZ_JADEWU000000000	Planktothrix mougeotii LEGE 06226	Bacteria; Cyanobacteria; Oscillatoriophycideae; Oscillatoriales; Microcoleaceae; Planktothrix
NZ_JADEWV000000000	Microcoleus sp. LEGE 07076	Bacteria; Cyanobacteria; Oscillatoriophycideae; Oscillatoriales; Microcoleaceae; Microcoleus; unclassified Microcoleus
NZ_JADEWW000000000	Coleofasciculus sp. LEGE 07081	Bacteria; Cyanobacteria; Oscillatoriophycideae; Oscillatoriales; Coleofasciculaceae; Coleofasciculus
NZ_JADEWY000000000	Coleofasciculus sp. LEGE 07092	Bacteria; Cyanobacteria; Oscillatoriophycideae; Oscillatoriales; Coleofasciculaceae; Coleofasciculus
NZ_JADEXB000000000	Tychonema sp. LEGE 07196	Bacteria; Cyanobacteria; Oscillatoriophycideae; Oscillatoriales; Microcoleaceae; Tychonema; unclassified Tychonema
NZ_JADEXC000000000	Tychonema sp. LEGE 07199	Bacteria; Cyanobacteria; Oscillatoriophycideae; Oscillatoriales; Microcoleaceae; Tychonema; unclassified Tychonema
NZ_JADEXD000000000	Tychonema sp. LEGE 07203	Bacteria; Cyanobacteria; Oscillatoriophycideae; Oscillatoriales; Microcoleaceae; Tychonema; unclassified Tychonema
NZ_JAEOXH000000000	Oxynema sp. CENA135	Bacteria; Cyanobacteria; Oscillatoriophycideae; Oscillatoriales; Microcoleaceae; Oxynema; unclassified Oxynema
NZ_JAFLQW000000000	Phormidium pseudopriestleyi FRX01	Bacteria; Cyanobacteria; Oscillatoriophycideae; Oscillatoriales; Oscillatoriaceae; Phormidium
NZ_JAIQZM000000000	Argonema galeatum A003/A1	Bacteria; Cyanobacteria; Oscillatoriophycideae; Oscillatoriales; Oscillatoriaceae; Argonema; Argonema galeatum
NZ_JAIQZN000000000	Argonema antarcticum A004/B2	Bacteria; Cyanobacteria; Oscillatoriophycideae; Oscillatoriales; Oscillatoriaceae; Argonema; Argonema antarcticum
NZ_JAJDMN000000000	Planktothrix agardhii 1813	Bacteria; Cyanobacteria; Oscillatoriophycideae; Oscillatoriales; Microcoleaceae; Planktothrix
NZ_JAJDMO000000000	Planktothrix agardhii 1810	Bacteria; Cyanobacteria; Oscillatoriophycideae; Oscillatoriales; Microcoleaceae; Planktothrix
NZ_JAJDMP000000000	Planktothrix agardhii 1809	Bacteria; Cyanobacteria; Oscillatoriophycideae; Oscillatoriales; Microcoleaceae; Planktothrix
NZ_JAJDMQ000000000	Planktothrix agardhii 1808	Bacteria; Cyanobacteria; Oscillatoriophycideae; Oscillatoriales; Microcoleaceae; Planktothrix
NZ_JAJDMR000000000	Planktothrix agardhii 1031	Bacteria; Cyanobacteria; Oscillatoriophycideae; Oscillatoriales; Microcoleaceae; Planktothrix
NZ_JAJDMS000000000	Planktothrix agardhii 1025	Bacteria; Cyanobacteria; Oscillatoriophycideae; Oscillatoriales; Microcoleaceae; Planktothrix
NZ_JAKGOP000000000	Planktothrix agardhii 1812	Bacteria; Cyanobacteria; Oscillatoriophycideae; Oscillatoriales; Microcoleaceae; Planktothrix
NZ_JAKGOQ000000000	Planktothrix agardhii 1811	Bacteria; Cyanobacteria; Oscillatoriophycideae; Oscillatoriales; Microcoleaceae; Planktothrix
NZ_JAKGOR000000000	Planktothrix agardhii 1807	Bacteria; Cyanobacteria; Oscillatoriophycideae; Oscillatoriales; Microcoleaceae; Planktothrix
NZ_JAKGOS000000000	Planktothrix agardhii 1806	Bacteria; Cyanobacteria; Oscillatoriophycideae; Oscillatoriales; Microcoleaceae; Planktothrix
NZ_JAKGOT000000000	Planktothrix agardhii 1805	Bacteria; Cyanobacteria; Oscillatoriophycideae; Oscillatoriales; Microcoleaceae; Planktothrix
NZ_JAKGOU000000000	Planktothrix agardhii 1804	Bacteria; Cyanobacteria; Oscillatoriophycideae; Oscillatoriales; Microcoleaceae; Planktothrix
NZ_JAKGOV000000000	Planktothrix agardhii 1803	Bacteria; Cyanobacteria; Oscillatoriophycideae; Oscillatoriales; Microcoleaceae; Planktothrix
NZ_JAKGOW000000000	Planktothrix agardhii 1801	Bacteria; Cyanobacteria; Oscillatoriophycideae; Oscillatoriales; Microcoleaceae; Planktothrix
NZ_JAKGOX000000000	Planktothrix agardhii 1033	Bacteria; Cyanobacteria; Oscillatoriophycideae; Oscillatoriales; Microcoleaceae; Planktothrix
NZ_JAKGOY000000000	Planktothrix agardhii 1032	Bacteria; Cyanobacteria; Oscillatoriophycideae; Oscillatoriales; Microcoleaceae; Planktothrix
NZ_JAKGOZ000000000	Planktothrix agardhii 1030	Bacteria; Cyanobacteria; Oscillatoriophycideae; Oscillatoriales; Microcoleaceae; Planktothrix
NZ_JAKGPA000000000	Planktothrix agardhii 1029	Bacteria; Cyanobacteria; Oscillatoriophycideae; Oscillatoriales; Microcoleaceae; Planktothrix
NZ_JAKGPB000000000	Planktothrix agardhii 1027	Bacteria; Cyanobacteria; Oscillatoriophycideae; Oscillatoriales; Microcoleaceae; Planktothrix
NZ_JAKGPC000000000	Planktothrix agardhii 1026	Bacteria; Cyanobacteria; Oscillatoriophycideae; Oscillatoriales; Microcoleaceae; Planktothrix
NZ_JAKJHX000000000	Tychonema sp. BBK16	Bacteria; Cyanobacteria; Oscillatoriophycideae; Oscillatoriales; Microcoleaceae; Tychonema; unclassified Tychonema
NZ_JTHE00000000	Lyngbya confervoides BDU141951	Bacteria; Cyanobacteria; Oscillatoriophycideae; Oscillatoriales; Oscillatoriaceae; Lyngbya
NZ_LATL00000000	Limnoraphis robusta CS-951	Bacteria; Cyanobacteria; Oscillatoriophycideae; Oscillatoriales; Sirenicapillariaceae; Limnoraphis
NZ_LGSU00000000	Hydrocoleum sp. CS-953	Bacteria; Cyanobacteria; Oscillatoriophycideae; Oscillatoriales; Microcoleaceae; Hydrocoleum; unclassified Hydrocoleum
NZ_LIUQ00000000	Planktothricoides sp. SR001	Bacteria; Cyanobacteria; Oscillatoriophycideae; Oscillatoriales; Microcoleaceae; Planktothricoides; unclassified Planktothricoides
NZ_LNDC00000000	Geitlerinema sp. PCC 9228	Bacteria; Cyanobacteria; Oscillatoriophycideae; Oscillatoriales; Coleofasciculaceae; Geitlerinema; unclassified Geitlerinema
NZ_LR812491	Planktothrix rubescens NIVA-CYA 18	Bacteria; Cyanobacteria; Oscillatoriophycideae; Oscillatoriales; Microcoleaceae; Planktothrix
NZ_LSZA00000000	Phormidium willei BDU 130791	Bacteria; Cyanobacteria; Oscillatoriophycideae; Oscillatoriales; Oscillatoriaceae; Phormidium; Phormidium willei
NZ_MJGC00000000	Desertifilum sp. IPPAS B-1220	Bacteria; Cyanobacteria; Oscillatoriophycideae; Oscillatoriales; Desertifilaceae; Desertifilum; unclassified Desertifilum
NZ_MKZR00000000	Moorena producens 3L	Bacteria; Cyanobacteria; Oscillatoriophycideae; Oscillatoriales; Oscillatoriaceae; Moorena
NZ_MKZS00000000	Moorena bouillonii PNG	Bacteria; Cyanobacteria; Oscillatoriophycideae; Oscillatoriales; Oscillatoriaceae; Moorena
NZ_MRCE00000000	Phormidium ambiguum IAM M-71	Bacteria; Cyanobacteria; Oscillatoriophycideae; Oscillatoriales; Oscillatoriaceae; Phormidium
NZ_MRCG00000000	Phormidium tenue NIES-30	Bacteria; Cyanobacteria; Oscillatoriophycideae; Oscillatoriales; Oscillatoriaceae; Phormidium
NZ_NXIB00000000	Tychonema bourrellyi FEM_GT703	Bacteria; Cyanobacteria; Oscillatoriophycideae; Oscillatoriales; Microcoleaceae; Tychonema
NZ_PRLH00000000	Cyanothece sp. BG0011	Bacteria; Cyanobacteria; Oscillatoriophycideae; Oscillatoriales; Cyanothecaceae; Cyanothece; unclassified Cyanothece
NZ_RCBY00000000	Okeania hirsuta PAB10	Bacteria; Cyanobacteria; Oscillatoriophycideae; Oscillatoriales; Oscillatoriaceae; Okeania
NZ_RCBZ00000000	Okeania hirsuta PAP21	Bacteria; Cyanobacteria; Oscillatoriophycideae; Oscillatoriales; Oscillatoriaceae; Okeania
NZ_SRRZ00000000	Microcoleus asticus IPMA8	Bacteria; Cyanobacteria; Oscillatoriophycideae; Oscillatoriales; Microcoleaceae; Microcoleus; Microcoleus asticus
NZ_VLNZ00000000	Jacksonvillea sp. ISTCYN1	Bacteria; Cyanobacteria; Oscillatoriophycideae; Oscillatoriales; Desertifilaceae; Jacksonvillea; unclassified Jacksonvillea
PKGD00000000	Arthrospira sp. O9.13F	Bacteria; Cyanobacteria; Oscillatoriophycideae; Oscillatoriales; Microcoleaceae; Arthrospira; unclassified Arthrospira
SMDP00000000	Geitlerinema sp. P-1104	Bacteria; Cyanobacteria; Oscillatoriophycideae; Oscillatoriales; Coleofasciculaceae; Geitlerinema; unclassified Geitlerinema

## Sheet: Sheet1
0	NZ_CACA00000000	Kamptonema sp. PCC 6506	Bacteria; Cyanobacteria; Oscillatoriophycideae; Oscillatoriales; Microcoleaceae; Kamptonema
1	NZ_JAJDMP000000000	Planktothrix agardhii 1809	Bacteria; Cyanobacteria; Oscillatoriophycideae; Oscillatoriales; Microcoleaceae; Planktothrix
2	NZ_JACJPD000000000	Microcoleus sp. FACHB-53	Bacteria; Cyanobacteria; Oscillatoriophycideae; Oscillatoriales; Microcoleaceae; Microcoleus; unclassified Microcoleus
3	NZ_VLNZ00000000	Jacksonvillea sp. ISTCYN1	Bacteria; Cyanobacteria; Oscillatoriophycideae; Oscillatoriales; Desertifilaceae; Jacksonvillea; unclassified Jacksonvillea
4	NZ_JAFLQW000000000	Phormidium pseudopriestleyi FRX01	Bacteria; Cyanobacteria; Oscillatoriophycideae; Oscillatoriales; Oscillatoriaceae; Phormidium
5	NZ_JACJPE000000000	Microcoleus sp. FACHB-45	Bacteria; Cyanobacteria; Oscillatoriophycideae; Oscillatoriales; Microcoleaceae; Microcoleus; unclassified Microcoleus
6	NZ_JACJQN000000000	Phormidium tenue FACHB-1052	Bacteria; Cyanobacteria; Oscillatoriophycideae; Oscillatoriales; Oscillatoriaceae; Phormidium
7	NZ_AVFW00000000	Planktothrix rubescens NIVA-CYA 407	Bacteria; Cyanobacteria; Oscillatoriophycideae; Oscillatoriales; Microcoleaceae; Planktothrix
8	NZ_JAKGOZ000000000	Planktothrix agardhii 1030	Bacteria; Cyanobacteria; Oscillatoriophycideae; Oscillatoriales; Microcoleaceae; Planktothrix
9	NZ_ANKO00000000	Oscillatoria sp. PCC 10802	Bacteria; Cyanobacteria; Oscillatoriophycideae; Oscillatoriales; Oscillatoriaceae; Oscillatoria; unclassified Oscillatoria
10	NZ_JACJOU000000000	Microcoleus sp. FACHB-672	Bacteria; Cyanobacteria; Oscillatoriophycideae; Oscillatoriales; Microcoleaceae; Microcoleus; unclassified Microcoleus
11	NZ_JAJDMS000000000	Planktothrix agardhii 1025	Bacteria; Cyanobacteria; Oscillatoriophycideae; Oscillatoriales; Microcoleaceae; Planktothrix
12	NZ_AVFU00000000	Planktothrix mougeotii NIVA-CYA 405	Bacteria; Cyanobacteria; Oscillatoriophycideae; Oscillatoriales; Microcoleaceae; Planktothrix
13	NZ_JACJOG000000000	Coleofasciculus sp. FACHB-T130	Bacteria; Cyanobacteria; Oscillatoriophycideae; Oscillatoriales; Coleofasciculaceae; Coleofasciculus
14	NZ_AVFX00000000	Planktothrix prolifica NIVA-CYA 540	Bacteria; Cyanobacteria; Oscillatoriophycideae; Oscillatoriales; Microcoleaceae; Planktothrix
15	NC_019738	Allocoleopsis franciscana PCC 7113	Bacteria; Cyanobacteria; Oscillatoriophycideae; Oscillatoriales; Coleofasciculaceae; Allocoleopsis; Allocoleopsis franciscana
16	NZ_JACJOQ000000000	Coleofasciculus sp. FACHB-712	Bacteria; Cyanobacteria; Oscillatoriophycideae; Oscillatoriales; Coleofasciculaceae; Coleofasciculus
17	NC_019729	Oscillatoria nigro-viridis PCC 7112	Bacteria; Cyanobacteria; Oscillatoriophycideae; Oscillatoriales; Oscillatoriaceae; Oscillatoria
18	NZ_JACJOZ000000000	Phormidium sp. FACHB-592	Bacteria; Cyanobacteria; Oscillatoriophycideae; Oscillatoriales; Oscillatoriaceae; Phormidium
19	CP066886	Arthrospira sp. PCC 9108	Bacteria; Cyanobacteria; Oscillatoriophycideae; Oscillatoriales; Microcoleaceae; Arthrospira; unclassified Arthrospira
20	ARCP00000000	filamentous cyanobacterium ESFC-1	Bacteria; Cyanobacteria; Oscillatoriophycideae; Oscillatoriales
21	NZ_CP031705	Microcoleus vaginatus HSN003	Bacteria; Cyanobacteria; Oscillatoriophycideae; Oscillatoriales; Microcoleaceae; Microcoleus
22	NZ_JACJRB000000000	Desertifilum sp. FACHB-868	Bacteria; Cyanobacteria; Oscillatoriophycideae; Oscillatoriales; Desertifilaceae; Desertifilum; unclassified Desertifilum
23	NZ_AVFS00000000	Planktothrix agardhii NIVA-CYA 15	Bacteria; Cyanobacteria; Oscillatoriophycideae; Oscillatoriales; Microcoleaceae; Planktothrix
24	NZ_JADEWL000000000	Plectonema cf. radiosum LEGE 06105	Bacteria; Cyanobacteria; Oscillatoriophycideae; Oscillatoriales; Oscillatoriaceae; Plectonema
25	NZ_JAKGOR000000000	Planktothrix agardhii 1807	Bacteria; Cyanobacteria; Oscillatoriophycideae; Oscillatoriales; Microcoleaceae; Planktothrix
26	NZ_CP017599	Moorena producens PAL-8-15-08-1	Bacteria; Cyanobacteria; Oscillatoriophycideae; Oscillatoriales; Oscillatoriaceae; Moorena
27	NZ_CZCS00000000	Planktothrix paucivesiculata PCC 9631	Bacteria; Cyanobacteria; Oscillatoriophycideae; Oscillatoriales; Microcoleaceae; Planktothrix
28	NZ_SRRZ00000000	Microcoleus asticus IPMA8	Bacteria; Cyanobacteria; Oscillatoriophycideae; Oscillatoriales; Microcoleaceae; Microcoleus; Microcoleus asticus
29	NZ_JACJSK000000000	Planktothricoides sp. FACHB-1370	Bacteria; Cyanobacteria; Oscillatoriophycideae; Oscillatoriales; Microcoleaceae; Planktothricoides; unclassified Planktothricoides
30	NZ_JTHE00000000	Lyngbya confervoides BDU141951	Bacteria; Cyanobacteria; Oscillatoriophycideae; Oscillatoriales; Oscillatoriaceae; Lyngbya
31	NZ_JACJPB000000000	Coleofasciculus sp. FACHB-542	Bacteria; Cyanobacteria; Oscillatoriophycideae; Oscillatoriales; Coleofasciculaceae; Coleofasciculus
32	NZ_LIUQ00000000	Planktothricoides sp. SR001	Bacteria; Cyanobacteria; Oscillatoriophycideae; Oscillatoriales; Microcoleaceae; Planktothricoides; unclassified Planktothricoides
33	NZ_JADEWG000000000	Phormidium sp. LEGE 05292	Bacteria; Cyanobacteria; Oscillatoriophycideae; Oscillatoriales; Oscillatoriaceae; Phormidium
34	NZ_CP031740	Microcoleus vaginatus PCC 9802	Bacteria; Cyanobacteria; Oscillatoriophycideae; Oscillatoriales; Microcoleaceae; Microcoleus
35	NZ_AVFV00000000	Planktothrix prolifica NIVA-CYA 406	Bacteria; Cyanobacteria; Oscillatoriophycideae; Oscillatoriales; Microcoleaceae; Planktothrix
36	NZ_JADEWV000000000	Microcoleus sp. LEGE 07076	Bacteria; Cyanobacteria; Oscillatoriophycideae; Oscillatoriales; Microcoleaceae; Microcoleus; unclassified Microcoleus
37	NZ_MJGC00000000	Desertifilum sp. IPPAS B-1220	Bacteria; Cyanobacteria; Oscillatoriophycideae; Oscillatoriales; Desertifilaceae; Desertifilum; unclassified Desertifilum
38	NZ_AVFT00000000	Planktothrix agardhii NIVA-CYA 34	Bacteria; Cyanobacteria; Oscillatoriophycideae; Oscillatoriales; Microcoleaceae; Planktothrix
39	NZ_JACJON000000000	Microcoleus sp. FACHB-831	Bacteria; Cyanobacteria; Oscillatoriophycideae; Oscillatoriales; Microcoleaceae; Microcoleus; unclassified Microcoleus
40	NZ_LSZA00000000	Phormidium willei BDU 130791	Bacteria; Cyanobacteria; Oscillatoriophycideae; Oscillatoriales; Oscillatoriaceae; Phormidium; Phormidium willei
41	NZ_MRCE00000000	Phormidium ambiguum IAM M-71	Bacteria; Cyanobacteria; Oscillatoriophycideae; Oscillatoriales; Oscillatoriaceae; Phormidium
42	NZ_JAAHBQ000000000	Oscillatoria salina IIICB1	Bacteria; Cyanobacteria; Oscillatoriophycideae; Oscillatoriales; Oscillatoriaceae; Oscillatoria
43	NZ_JACJNV000000000	Microcoleus sp. FACHB-DQ6	Bacteria; Cyanobacteria; Oscillatoriophycideae; Oscillatoriales; Microcoleaceae; Microcoleus; unclassified Microcoleus
44	NZ_BLJI00000000	Chroococcus sp. FPU101	Bacteria; Cyanobacteria; Oscillatoriophycideae; Chroococcales; Chroococcaceae; Chroococcus; unclassified Chroococcus
45	NZ_CP051168	[Phormidium] sp. ETS-05	Bacteria; Cyanobacteria; Oscillatoriophycideae; Oscillatoriales; Oscillatoriales incertae sedis; Koinonema; unclassified Koinonema
46	NZ_CP091467	Limnospira fusiformis KN01	Bacteria; Cyanobacteria; Oscillatoriophycideae; Oscillatoriales; Sirenicapillariaceae; Limnospira
47	NZ_JADEXC000000000	Tychonema sp. LEGE 07199	Bacteria; Cyanobacteria; Oscillatoriophycideae; Oscillatoriales; Microcoleaceae; Tychonema; unclassified Tychonema
48	NZ_ANFQ00000000	Baaleninema simplex PCC 7105	Bacteria; Cyanobacteria; Oscillatoriophycideae; Oscillatoriales; Microcoleaceae; Baaleninema; Baaleninema simplex
49	NZ_JAIQZN000000000	Argonema antarcticum A004/B2	Bacteria; Cyanobacteria; Oscillatoriophycideae; Oscillatoriales; Oscillatoriaceae; Argonema; Argonema antarcticum
50	NZ_JAKGOV000000000	Planktothrix agardhii 1803	Bacteria; Cyanobacteria; Oscillatoriophycideae; Oscillatoriales; Microcoleaceae; Planktothrix
51	NZ_JADEXB000000000	Tychonema sp. LEGE 07196	Bacteria; Cyanobacteria; Oscillatoriophycideae; Oscillatoriales; Microcoleaceae; Tychonema; unclassified Tychonema
52	NRIU00000000	Geitlerinema sp. FC II	Bacteria; Cyanobacteria; Oscillatoriophycideae; Oscillatoriales; Coleofasciculaceae; Geitlerinema; unclassified Geitlerinema
53	NZ_BLAY00000000	Microseira wollei NIES-4236	Bacteria; Cyanobacteria; Oscillatoriophycideae; Oscillatoriales; Oscillatoriales incertae sedis; Microseira
54	NZ_CP083582	Kovacikia minuta CCNU0001	Bacteria; Cyanobacteria; Pseudanabaenales; Leptolyngbyaceae; Kovacikia; Kovacikia minuta
55	NC_019753	Crinalium epipsammum PCC 9333	Bacteria; Cyanobacteria; Oscillatoriophycideae; Oscillatoriales; Gomontiellaceae; Crinalium
56	NZ_JACJOA000000000	Coleofasciculus sp. FACHB-501	Bacteria; Cyanobacteria; Oscillatoriophycideae; Oscillatoriales; Coleofasciculaceae; Coleofasciculus
57	NZ_BLZO00000000	Okeania sp. KiyG1	Bacteria; Cyanobacteria; Oscillatoriophycideae; Oscillatoriales; Oscillatoriaceae; Okeania; unclassified Okeania
58	NZ_MKZS00000000	Moorena bouillonii PNG	Bacteria; Cyanobacteria; Oscillatoriophycideae; Oscillatoriales; Oscillatoriaceae; Moorena
59	NEXP00000000	Roseofilum reptotaenium RR100-1	Bacteria; Cyanobacteria; Oscillatoriophycideae; Oscillatoriales; Coleofasciculaceae; Roseofilum
60	NZ_JACJPO000000000	Microcoleus sp. FACHB-1515	Bacteria; Cyanobacteria; Oscillatoriophycideae; Oscillatoriales; Microcoleaceae; Microcoleus; unclassified Microcoleus
61	NZ_JACJNY000000000	Microcoleus sp. FACHB-61	Bacteria; Cyanobacteria; Oscillatoriophycideae; Oscillatoriales; Microcoleaceae; Microcoleus; unclassified Microcoleus
62	NZ_PRLH00000000	Cyanothece sp. BG0011	Bacteria; Cyanobacteria; Oscillatoriophycideae; Oscillatoriales; Cyanothecaceae; Cyanothece; unclassified Cyanothece
63	NZ_RCBY00000000	Okeania hirsuta PAB10	Bacteria; Cyanobacteria; Oscillatoriophycideae; Oscillatoriales; Oscillatoriaceae; Okeania
64	SMDP00000000	Geitlerinema sp. P-1104	Bacteria; Cyanobacteria; Oscillatoriophycideae; Oscillatoriales; Coleofasciculaceae; Geitlerinema; unclassified Geitlerinema
65	NZ_LGSU00000000	Hydrocoleum sp. CS-953	Bacteria; Cyanobacteria; Oscillatoriophycideae; Oscillatoriales; Microcoleaceae; Hydrocoleum; unclassified Hydrocoleum
66	NZ_JAJDMR000000000	Planktothrix agardhii 1031	Bacteria; Cyanobacteria; Oscillatoriophycideae; Oscillatoriales; Microcoleaceae; Planktothrix
67	NZ_CZCU00000000	Planktothrix serta PCC 8927	Bacteria; Cyanobacteria; Oscillatoriophycideae; Oscillatoriales; Microcoleaceae; Planktothrix
68	NZ_JAKGOY000000000	Planktothrix agardhii 1032	Bacteria; Cyanobacteria; Oscillatoriophycideae; Oscillatoriales; Microcoleaceae; Planktothrix
69	NZ_JACJOW000000000	Coleofasciculus sp. FACHB-64	Bacteria; Cyanobacteria; Oscillatoriophycideae; Oscillatoriales; Coleofasciculaceae; Coleofasciculus
70	NZ_LNDC00000000	Geitlerinema sp. PCC 9228	Bacteria; Cyanobacteria; Oscillatoriophycideae; Oscillatoriales; Coleofasciculaceae; Geitlerinema; unclassified Geitlerinema
71	MLAW00000000	Roseofilum reptotaenium AO1-A	Bacteria; Cyanobacteria; Oscillatoriophycideae; Oscillatoriales; Coleofasciculaceae; Roseofilum
72	NZ_JACJOT000000000	Microcoleus sp. FACHB-68	Bacteria; Cyanobacteria; Oscillatoriophycideae; Oscillatoriales; Microcoleaceae; Microcoleus; unclassified Microcoleus
73	NZ_JADEXD000000000	Tychonema sp. LEGE 07203	Bacteria; Cyanobacteria; Oscillatoriophycideae; Oscillatoriales; Microcoleaceae; Tychonema; unclassified Tychonema
74	NZ_JAKGOT000000000	Planktothrix agardhii 1805	Bacteria; Cyanobacteria; Oscillatoriophycideae; Oscillatoriales; Microcoleaceae; Planktothrix
75	LNAA00000000	Oscillatoriales cyanobacterium MTP1	Bacteria; Cyanobacteria; Oscillatoriophycideae; Oscillatoriales
76	AP017991	Planktothrix agardhii NIES-204	Bacteria; Cyanobacteria; Oscillatoriophycideae; Oscillatoriales; Microcoleaceae; Planktothrix
77	NZ_JAKJHX000000000	Tychonema sp. BBK16	Bacteria; Cyanobacteria; Oscillatoriophycideae; Oscillatoriales; Microcoleaceae; Tychonema; unclassified Tychonema
78	NZ_JACJNU000000000	Microcoleus sp. FACHB-SPT15	Bacteria; Cyanobacteria; Oscillatoriophycideae; Oscillatoriales; Microcoleaceae; Microcoleus; unclassified Microcoleus
79	NC_019693	Oscillatoria acuminata PCC 6304	Bacteria; Cyanobacteria; Oscillatoriophycideae; Oscillatoriales; Oscillatoriaceae; Oscillatoria
80	NZ_JAKGOW000000000	Planktothrix agardhii 1801	Bacteria; Cyanobacteria; Oscillatoriophycideae; Oscillatoriales; Microcoleaceae; Planktothrix
81	JADEXN000000000	Oscillatoriales cyanobacterium LEGE 11467	Bacteria; Cyanobacteria; Oscillatoriophycideae; Oscillatoriales
82	NZ_JACJPH000000000	Phormidium sp. FACHB-322	Bacteria; Cyanobacteria; Oscillatoriophycideae; Oscillatoriales; Oscillatoriaceae; Phormidium
83	MBRE00000000	Oscillatoriales cyanobacterium USR001	Bacteria; Cyanobacteria; Oscillatoriophycideae; Oscillatoriales
84	NZ_JAJDMO000000000	Planktothrix agardhii 1810	Bacteria; Cyanobacteria; Oscillatoriophycideae; Oscillatoriales; Microcoleaceae; Planktothrix
85	AUZM00000000	Lyngbya aestuarii BL J	Bacteria; Cyanobacteria; Oscillatoriophycideae; Oscillatoriales; Oscillatoriaceae; Lyngbya
86	NZ_JAKGOQ000000000	Planktothrix agardhii 1811	Bacteria; Cyanobacteria; Oscillatoriophycideae; Oscillatoriales; Microcoleaceae; Planktothrix
87	NZ_JACJRS000000000	Phormidium sp. FACHB-1136	Bacteria; Cyanobacteria; Oscillatoriophycideae; Oscillatoriales; Oscillatoriaceae; Phormidium
88	NZ_JAEOXH000000000	Oxynema sp. CENA135	Bacteria; Cyanobacteria; Oscillatoriophycideae; Oscillatoriales; Microcoleaceae; Oxynema; unclassified Oxynema
89	NZ_JACJTF000000000	Planktothricoides sp. FACHB-1261	Bacteria; Cyanobacteria; Oscillatoriophycideae; Oscillatoriales; Microcoleaceae; Planktothricoides; unclassified Planktothricoides
90	NZ_JAKGPA000000000	Planktothrix agardhii 1029	Bacteria; Cyanobacteria; Oscillatoriophycideae; Oscillatoriales; Microcoleaceae; Planktothrix
91	NZ_JACJQZ000000000	Desertifilum sp. FACHB-1129	Bacteria; Cyanobacteria; Oscillatoriophycideae; Oscillatoriales; Desertifilaceae; Desertifilum; unclassified Desertifilum
92	PKGD00000000	Arthrospira sp. O9.13F	Bacteria; Cyanobacteria; Oscillatoriophycideae; Oscillatoriales; Microcoleaceae; Arthrospira; unclassified Arthrospira
93	NZ_MRCG00000000	Phormidium tenue NIES-30	Bacteria; Cyanobacteria; Oscillatoriophycideae; Oscillatoriales; Oscillatoriaceae; Phormidium
94	NZ_ABRS00000000	Coleofasciculus chthonoplastes PCC 7420	Bacteria; Cyanobacteria; Oscillatoriophycideae; Oscillatoriales; Coleofasciculaceae; Coleofasciculus
95	NZ_JAKGPC000000000	Planktothrix agardhii 1026	Bacteria; Cyanobacteria; Oscillatoriophycideae; Oscillatoriales; Microcoleaceae; Planktothrix
96	NZ_JAKGPB000000000	Planktothrix agardhii 1027	Bacteria; Cyanobacteria; Oscillatoriophycideae; Oscillatoriales; Microcoleaceae; Planktothrix
97	NZ_LATL00000000	Limnoraphis robusta CS-951	Bacteria; Cyanobacteria; Oscillatoriophycideae; Oscillatoriales; Sirenicapillariaceae; Limnoraphis
98	NZ_JACJOL000000000	Microcoleus sp. FACHB-84	Bacteria; Cyanobacteria; Oscillatoriophycideae; Oscillatoriales; Microcoleaceae; Microcoleus; unclassified Microcoleus
99	NZ_JACJSM000000000	Oscillatoria sp. FACHB-1406	Bacteria; Cyanobacteria; Oscillatoriophycideae; Oscillatoriales; Oscillatoriaceae; Oscillatoria; unclassified Oscillatoria
100	NZ_CZDF00000000	Planktothrix tepida PCC 9214	Bacteria; Cyanobacteria; Oscillatoriophycideae; Oscillatoriales; Microcoleaceae; Planktothrix
101	NZ_JACJSC000000000	Planktothrix sp. FACHB-1365	Bacteria; Cyanobacteria; Oscillatoriophycideae; Oscillatoriales; Microcoleaceae; Planktothrix; unclassified Planktothrix
102	NZ_JADEWT000000000	Tychonema sp. LEGE 06208	Bacteria; Cyanobacteria; Oscillatoriophycideae; Oscillatoriales; Microcoleaceae; Tychonema; unclassified Tychonema
103	NZ_ATDS00000000	Sodalinema gerasimenkoae IPPAS B-353	Bacteria; Cyanobacteria; Oscillatoriophycideae; Oscillatoriales; Microcoleaceae; Sodalinema; Sodalinema gerasimenkoae
104	NZ_JAJDMQ000000000	Planktothrix agardhii 1808	Bacteria; Cyanobacteria; Oscillatoriophycideae; Oscillatoriales; Microcoleaceae; Planktothrix
105	NZ_JACJTV000000000	Coleofasciculus sp. FACHB-1120	Bacteria; Cyanobacteria; Oscillatoriophycideae; Oscillatoriales; Coleofasciculaceae; Coleofasciculus
106	NZ_FO818640	Limnospira indica PCC 8005	Bacteria; Cyanobacteria; Oscillatoriophycideae; Oscillatoriales; Sirenicapillariaceae; Limnospira
107	NZ_JAKGOU000000000	Planktothrix agardhii 1804	Bacteria; Cyanobacteria; Oscillatoriophycideae; Oscillatoriales; Microcoleaceae; Planktothrix
108	NZ_JAKGOP000000000	Planktothrix agardhii 1812	Bacteria; Cyanobacteria; Oscillatoriophycideae; Oscillatoriales; Microcoleaceae; Planktothrix
109	NZ_JADEWU000000000	Planktothrix mougeotii LEGE 06226	Bacteria; Cyanobacteria; Oscillatoriophycideae; Oscillatoriales; Microcoleaceae; Planktothrix
110	NZ_JACJSL000000000	Coleofasciculus sp. FACHB-SPT36	Bacteria; Cyanobacteria; Oscillatoriophycideae; Oscillatoriales; Coleofasciculaceae; Coleofasciculus
111	NC_006576	Synechococcus elongatus PCC 6301	Bacteria; Cyanobacteria; Synechococcales; Synechococcaceae; Synechococcus
112	NZ_CZCT00000000	Planktothrix sp. PCC 11201	Bacteria; Cyanobacteria; Oscillatoriophycideae; Oscillatoriales; Microcoleaceae; Planktothrix; unclassified Planktothrix
113	NZ_JACJPW000000000	Planktothrix sp. FACHB-1375	Bacteria; Cyanobacteria; Oscillatoriophycideae; Oscillatoriales; Microcoleaceae; Planktothrix; unclassified Planktothrix
114	NZ_JACJSA000000000	Oscillatoria sp. FACHB-1407	Bacteria; Cyanobacteria; Oscillatoriophycideae; Oscillatoriales; Oscillatoriaceae; Oscillatoria; unclassified Oscillatoria
115	NZ_CAJCFV000000000	Planktothrix agardhii PCC 10110	Bacteria; Cyanobacteria; Oscillatoriophycideae; Oscillatoriales; Microcoleaceae; Planktothrix
116	NZ_JAJDMN000000000	Planktothrix agardhii 1813	Bacteria; Cyanobacteria; Oscillatoriophycideae; Oscillatoriales; Microcoleaceae; Planktothrix
117	NZ_JAIQZM000000000	Argonema galeatum A003/A1	Bacteria; Cyanobacteria; Oscillatoriophycideae; Oscillatoriales; Oscillatoriaceae; Argonema; Argonema galeatum
118	NZ_JADEWY000000000	Coleofasciculus sp. LEGE 07092	Bacteria; Cyanobacteria; Oscillatoriophycideae; Oscillatoriales; Coleofasciculaceae; Coleofasciculus
119	NZ_JAKGOX000000000	Planktothrix agardhii 1033	Bacteria; Cyanobacteria; Oscillatoriophycideae; Oscillatoriales; Microcoleaceae; Planktothrix
120	NZ_NXIB00000000	Tychonema bourrellyi FEM_GT703	Bacteria; Cyanobacteria; Oscillatoriophycideae; Oscillatoriales; Microcoleaceae; Tychonema
121	NZ_MKZR00000000	Moorena producens 3L	Bacteria; Cyanobacteria; Oscillatoriophycideae; Oscillatoriales; Oscillatoriaceae; Moorena
122	NZ_AVFZ00000000	Planktothrix prolifica NIVA-CYA 98	Bacteria; Cyanobacteria; Oscillatoriophycideae; Oscillatoriales; Microcoleaceae; Planktothrix
123	NZ_ALVI00000000	Kamptonema formosum PCC 6407	Bacteria; Cyanobacteria; Oscillatoriophycideae; Oscillatoriales; Microcoleaceae; Kamptonema
124	NZ_JACJOJ000000000	Coleofasciculus sp. FACHB-SPT9	Bacteria; Cyanobacteria; Oscillatoriophycideae; Oscillatoriales; Coleofasciculaceae; Coleofasciculus
125	NZ_JADEWW000000000	Coleofasciculus sp. LEGE 07081	Bacteria; Cyanobacteria; Oscillatoriophycideae; Oscillatoriales; Coleofasciculaceae; Coleofasciculus
126	NZ_AVFY00000000	Planktothrix agardhii NIVA-CYA 56/3	Bacteria; Cyanobacteria; Oscillatoriophycideae; Oscillatoriales; Microcoleaceae; Planktothrix
127	NZ_RCBZ00000000	Okeania hirsuta PAP21	Bacteria; Cyanobacteria; Oscillatoriophycideae; Oscillatoriales; Oscillatoriaceae; Okeania
128	NZ_JACJOP000000000	Phormidium sp. FACHB-77	Bacteria; Cyanobacteria; Oscillatoriophycideae; Oscillatoriales; Oscillatoriaceae; Phormidium
129	NZ_CP017708	Moorena producens JHB	Bacteria; Cyanobacteria; Oscillatoriophycideae; Oscillatoriales; Oscillatoriaceae; Moorena
130	NZ_JAKGOS000000000	Planktothrix agardhii 1806	Bacteria; Cyanobacteria; Oscillatoriophycideae; Oscillatoriales; Microcoleaceae; Planktothrix
131	LAMW00000000	Trichodesmium thiebautii H9-4	Bacteria; Cyanobacteria; Oscillatoriophycideae; Oscillatoriales; Microcoleaceae; Trichodesmium
132	NZ_JACJOH000000000	Coleofasciculus sp. FACHB-129	Bacteria; Cyanobacteria; Oscillatoriophycideae; Oscillatoriales; Coleofasciculaceae; Coleofasciculus
133	NZ_LR812491	Planktothrix rubescens NIVA-CYA 18	Bacteria; Cyanobacteria; Oscillatoriophycideae; Oscillatoriales; Microcoleaceae; Planktothrix
134	FSSI00000000	Phormidium lacuna HE10JO	Bacteria; Cyanobacteria; Oscillatoriophycideae; Oscillatoriales; Oscillatoriaceae; Phormidium; Phormidium lacuna
135	NZ_AFJC00000000	Microcoleus vaginatus FGP-2	Bacteria; Cyanobacteria; Oscillatoriophycideae; Oscillatoriales; Microcoleaceae; Microcoleus
136	NZ_CP051167	Oxynema aestuarii AP17	Bacteria; Cyanobacteria; Oscillatoriophycideae; Oscillatoriales; Microcoleaceae; Oxynema; Oxynema aestuarii
137	NC_019703	Geitlerinema sp. PCC 7407	Bacteria; Cyanobacteria; Oscillatoriophycideae; Oscillatoriales; Coleofasciculaceae; Geitlerinema; unclassified Geitlerinema
138	JADEXA000000000	filamentous cyanobacterium LEGE 07170	Bacteria; Cyanobacteria; Oscillatoriophycideae; Oscillatoriales
139	BBK-W-15	Limnofasciculus baicalensis BBK-W-15
140	NZ_JACJPR000000000	Microcoleus sp. FACHB-1	Bacteria; Cyanobacteria; Oscillatoriophycideae; Oscillatoriales; Microcoleaceae; Microcoleus; unclassified Microcoleus
141	NZ_ABYK00000000	Limnospira maxima CS-328	Bacteria; Cyanobacteria; Oscillatoriophycideae; Oscillatoriales; Sirenicapillariaceae; Limnospira
142	NZ_JACJOI000000000	Coleofasciculus sp. FACHB-125	Bacteria; Cyanobacteria; Oscillatoriophycideae; Oscillatoriales; Coleofasciculaceae; Coleofasciculus
143	NZ_JACJRA000000000	Desertifilum sp. FACHB-866	Bacteria; Cyanobacteria; Oscillatoriophycideae; Oscillatoriales; Desertifilaceae; Desertifilum; unclassified Desertifilum
144	LADK00000000	Trichodesmium erythraeum 21-75	Bacteria; Cyanobacteria; Oscillatoriophycideae; Oscillatoriales; Microcoleaceae; Trichodesmium
145	NZ_AAVU00000000	Lyngbya sp. PCC 8106	Bacteria; Cyanobacteria; Oscillatoriophycideae; Oscillatoriales; Oscillatoriaceae; Lyngbya; unclassified Lyngbya
146	NZ_JACXWX000000000	Phormidium tenue FACHB-886	Bacteria; Cyanobacteria; Oscillatoriophycideae; Oscillatoriales; Oscillatoriaceae; Phormidium
147	NZ_JACJUP000000000	Planktothrix sp. FACHB-1355	Bacteria; Cyanobacteria; Oscillatoriophycideae; Oscillatoriales; Microcoleaceae; Planktothrix; unclassified Planktothrix
148	NZ_BJCD00000000	Planktothrix agardhii CCAP 1459/11A	Bacteria; Cyanobacteria; Oscillatoriophycideae; Oscillatoriales; Microcoleaceae; Planktothrix
149	NZ_CM002803	Planktothrix agardhii NIVA-CYA 126/8	Bacteria; Cyanobacteria; Oscillatoriophycideae; Oscillatoriales; Microcoleaceae; Planktothrix

## Sheet: Sheet6
1	n060	Roseofilum reptotaenium RR100-1	Coleofasciculaceae	#99FFCC
2	n072	Roseofilum reptotaenium AO1-A	Coleofasciculaceae	#99FFCC
3	n004	Jacksonvillea sp. ISTCYN1	Desertifilaceae	#99CCFF
4	n023	Desertifilum sp. FACHB-868	Desertifilaceae	#99CCFF
5	n144	Desertifilum sp. FACHB-866	Desertifilaceae	#99CCFF
6	n038	Desertifilum sp. IPPAS B-1220	Desertifilaceae	#99CCFF
7	n092	Desertifilum sp. FACHB-1129	Desertifilaceae	#99CCFF
8	n005	Phormidium pseudopriestleyi FRX01	Oscillatoriaceae	#FFFFCC
9	n080	Oscillatoria acuminata PCC 6304	Oscillatoriaceae	#FFFFCC
10	n046	[Phormidium] sp. ETS-05	Oscillatoriales incertae sedis	#DDDDDD
11	n033	Planktothricoides sp. SR001	Microcoleaceae	#FFC081
12	n030	Planktothricoides sp. FACHB-1370	Microcoleaceae	#FFC081
13	n090	Planktothricoides sp. FACHB-1261	Microcoleaceae	#FFC081
14	n021	filamentous cyanobacterium ESFC-1	unclassified	#DDDDDD
15	n100	Oscillatoria sp. FACHB-1406	Oscillatoriaceae	#FFFFCC
16	n071	Geitlerinema sp. PCC 9228	Coleofasciculaceae	#99FFCC
17	n089	Oxynema sp. CENA135	Microcoleaceae	#FFC081
18	n137	Oxynema aestuarii AP17	Microcoleaceae	#FFC081
19	n082	Oscillatoriales cyanobacterium LEGE 11467	unclassified	#DDDDDD
20	n049	Baaleninema simplex PCC 7105	Microcoleaceae	#FFC081
21	n053	Geitlerinema sp. FC II	Coleofasciculaceae	#99FFCC
22	n041	Phormidium willei BDU 130791	Oscillatoriaceae	#FFFFCC
23	n135	Phormidium lacuna HE10JO	Oscillatoriaceae	#FFFFCC
24	n065	Geitlerinema sp. P-1104	Coleofasciculaceae	#99FFCC
25	n104	Sodalinema gerasimenkoae IPPAS B-353	Microcoleaceae	#FFC081
26	n076	Oscillatoriales cyanobacterium MTP1	unclassified	#DDDDDD
27	n139	filamentous cyanobacterium LEGE 07170	unclassified	#DDDDDD
28	n061	Microcoleus sp. FACHB-1515	Microcoleaceae	#FFC081
29	n115	Oscillatoria sp. FACHB-1407	Oscillatoriaceae	#FFFFCC
30	n055	Kovacikia minuta CCNU0001	Pseudanabaenales; Leptolyngbyaceae
31	n019	Phormidium sp. FACHB-592	Oscillatoriaceae	#FFFFCC
32	n147	Phormidium tenue FACHB-886	Oscillatoriaceae	#FFFFCC
33	n031	Lyngbya confervoides BDU141951	Oscillatoriaceae	#FFFFCC
34	n112	Synechococcus elongatus PCC 6301	Synechococcales; Synechococcaceae
35	n138	Geitlerinema sp. PCC 7407	Coleofasciculaceae	#99FFCC
36	n088	Phormidium sp. FACHB-1136	Oscillatoriaceae	#FFFFCC
37	n083	Phormidium sp. FACHB-322	Oscillatoriaceae	#FFFFCC
38	n129	Phormidium sp. FACHB-77	Oscillatoriaceae	#FFFFCC
39	n007	Phormidium tenue FACHB-1052	Oscillatoriaceae	#FFFFCC
40	n094	Phormidium tenue NIES-30	Oscillatoriaceae	#FFFFCC
41	n122	Moorena producens 3L	Oscillatoriaceae	#FFFFCC
42	n130	Moorena producens JHB	Oscillatoriaceae	#FFFFCC
43	n027	Moorena producens PAL-8-15-08-1	Oscillatoriaceae	#FFFFCC
44	n059	Moorena bouillonii PNG	Oscillatoriaceae	#FFFFCC
45	n140	Limnofasciculus baicalensis BBK-W-15	unclassified
46	n095	Coleofasciculus chthonoplastes PCC 7420	Coleofasciculaceae	#99FFCC
47	n119	Coleofasciculus sp. LEGE 07092	Coleofasciculaceae	#99FFCC
48	n126	Coleofasciculus sp. LEGE 07081	Coleofasciculaceae	#99FFCC
49	n079	Microcoleus sp. FACHB-SPT15	Microcoleaceae	#FFC081
50	n016	Allocoleopsis franciscana PCC 7113	Coleofasciculaceae	#99FFCC
51	n003	Microcoleus sp. FACHB-53	Microcoleaceae	#FFC081
52	n141	Microcoleus sp. FACHB-1	Microcoleaceae	#FFC081
53	n084	Oscillatoriales cyanobacterium USR001	unclassified	#DDDDDD
54	n001	Kamptonema sp. PCC 6506	Microcoleaceae	#FFC081
55	n124	Kamptonema formosum PCC 6407	Microcoleaceae	#FFC081
56	n078	Tychonema sp. BBK16	Microcoleaceae	#FFC081
57	n121	Tychonema bourrellyi FEM_GT703	Microcoleaceae	#FFC081
58	n037	Microcoleus sp. LEGE 07076	Microcoleaceae	#FFC081
59	n074	Tychonema sp. LEGE 07203	Microcoleaceae	#FFC081
60	n103	Tychonema sp. LEGE 06208	Microcoleaceae	#FFC081
61	n048	Tychonema sp. LEGE 07199	Microcoleaceae	#FFC081
62	n052	Tychonema sp. LEGE 07196	Microcoleaceae	#FFC081
63	n029	Microcoleus asticus IPMA8	Microcoleaceae	#FFC081
64	n062	Microcoleus sp. FACHB-61	Microcoleaceae	#FFC081
65	n018	Oscillatoria nigro-viridis PCC 7112	Oscillatoriaceae	#FFFFCC
66	n022	Microcoleus vaginatus HSN003	Microcoleaceae	#FFC081
67	n035	Microcoleus vaginatus PCC 9802	Microcoleaceae	#FFC081
68	n136	Microcoleus vaginatus FGP-2	Microcoleaceae	#FFC081
69	n044	Microcoleus sp. FACHB-DQ6	Microcoleaceae	#FFC081
70	n006	Microcoleus sp. FACHB-45	Microcoleaceae	#FFC081
71	n099	Microcoleus sp. FACHB-84	Microcoleaceae	#FFC081
72	n010	Oscillatoria sp. PCC 10802	Oscillatoriaceae	#FFFFCC
73	n011	Microcoleus sp. FACHB-672	Microcoleaceae	#FFC081
74	n073	Microcoleus sp. FACHB-68	Microcoleaceae	#FFC081
75	n054	Microseira wollei NIES-4236	Oscillatoriales incertae sedis	#DDDDDD
76	n034	Phormidium sp. LEGE 05292	Oscillatoriaceae	#FFFFCC
77	n042	Phormidium ambiguum IAM M-71	Oscillatoriaceae	#FFFFCC
78	n114	Planktothrix sp. FACHB-1375	Microcoleaceae	#FFC081
79	n148	Planktothrix sp. FACHB-1355	Microcoleaceae	#FFC081
80	n050	Argonema antarcticum A004/B2	Oscillatoriaceae	#FFFFCC
81	n118	Argonema galeatum A003/A1	Oscillatoriaceae	#FFFFCC
82	n056	Crinalium epipsammum PCC 9333	Gomontiellaceae	#FFABE9
83	n040	Microcoleus sp. FACHB-831	Microcoleaceae	#FFC081
84	n106	Coleofasciculus sp. FACHB-1120	Coleofasciculaceae	#99FFCC
85	n125	Coleofasciculus sp. FACHB-SPT9	Coleofasciculaceae	#99FFCC
86	n133	Coleofasciculus sp. FACHB-129	Coleofasciculaceae	#99FFCC
87	n143	Coleofasciculus sp. FACHB-125	Coleofasciculaceae	#99FFCC
88	n014	Coleofasciculus sp. FACHB-T130	Coleofasciculaceae	#99FFCC
89	n057	Coleofasciculus sp. FACHB-501	Coleofasciculaceae	#99FFCC
90	n070	Coleofasciculus sp. FACHB-64	Coleofasciculaceae	#99FFCC
91	n032	Coleofasciculus sp. FACHB-542	Coleofasciculaceae	#99FFCC
92	n017	Coleofasciculus sp. FACHB-712	Coleofasciculaceae	#99FFCC
93	n111	Coleofasciculus sp. FACHB-SPT36	Coleofasciculaceae	#99FFCC
94	n025	Plectonema cf. radiosum LEGE 06105	Oscillatoriaceae	#FFFFCC
95	n043	Oscillatoria salina IIICB1	Oscillatoriaceae	#FFFFCC
96	n045	Chroococcus sp. FPU101	Chroococcales; Chroococcaceae
97	n063	Cyanothece sp. BG0011	Cyanothecaceae
98	n066	Hydrocoleum sp. CS-953	Microcoleaceae	#FFC081
99	n132	Trichodesmium thiebautii H9-4	Microcoleaceae	#FFC081
100	n145	Trichodesmium erythraeum 21-75	Microcoleaceae	#FFC081
101	n058	Okeania sp. KiyG1	Oscillatoriaceae	#FFFFCC
102	n064	Okeania hirsuta PAB10	Oscillatoriaceae	#FFFFCC
103	n128	Okeania hirsuta PAP21	Oscillatoriaceae	#FFFFCC
104	n020	Arthrospira sp. PCC 9108	Microcoleaceae	#FFC081
105	n093	Arthrospira sp. O9.13F	Microcoleaceae	#FFC081
106	n107	Limnospira indica PCC 8005	Sirenicapillariaceae	#FF8F8F
107	n047	Limnospira fusiformis KN01	Sirenicapillariaceae	#FF8F8F
108	n142	Limnospira maxima CS-328	Sirenicapillariaceae	#FF8F8F
109	n098	Limnoraphis robusta CS-951	Sirenicapillariaceae	#FF8F8F
110	n086	Lyngbya aestuarii BL J	Oscillatoriaceae	#FFFFCC
111	n146	Lyngbya sp. PCC 8106	Oscillatoriaceae	#FFFFCC
112	n068	Planktothrix serta PCC 8927	Microcoleaceae	#FFC081
113	n101	Planktothrix tepida PCC 9214	Microcoleaceae	#FFC081
114	n102	Planktothrix sp. FACHB-1365	Microcoleaceae	#FFC081
115	n110	Planktothrix mougeotii LEGE 06226	Microcoleaceae	#FFC081
116	n028	Planktothrix paucivesiculata PCC 9631	Microcoleaceae	#FFC081
117	n113	Planktothrix sp. PCC 11201	Microcoleaceae	#FFC081
118	n008	Planktothrix rubescens NIVA-CYA 407	Microcoleaceae	#FFC081
119	n149	Planktothrix agardhii CCAP 1459/11A	Microcoleaceae	#FFC081
120	n036	Planktothrix prolifica NIVA-CYA 406	Microcoleaceae	#FFC081
121	n123	Planktothrix prolifica NIVA-CYA 98	Microcoleaceae	#FFC081
122	n134	Planktothrix rubescens NIVA-CYA 18	Microcoleaceae	#FFC081
123	n127	Planktothrix agardhii NIVA-CYA 56/3	Microcoleaceae	#FFC081
124	n116	Planktothrix agardhii PCC 10110	Microcoleaceae	#FFC081
125	n024	Planktothrix agardhii NIVA-CYA 15	Microcoleaceae	#FFC081
126	n015	Planktothrix prolifica NIVA-CYA 540	Microcoleaceae	#FFC081
127	n013	Planktothrix mougeotii NIVA-CYA 405	Microcoleaceae	#FFC081
128	n039	Planktothrix agardhii NIVA-CYA 34	Microcoleaceae	#FFC081
129	n081	Planktothrix agardhii 1801	Microcoleaceae	#FFC081
130	n087	Planktothrix agardhii 1811	Microcoleaceae	#FFC081
131	n109	Planktothrix agardhii 1812	Microcoleaceae	#FFC081
132	n150	Planktothrix agardhii NIVA-CYA 126/8	Microcoleaceae	#FFC081
133	n085	Planktothrix agardhii 1810	Microcoleaceae	#FFC081
134	n120	Planktothrix agardhii 1033	Microcoleaceae	#FFC081
135	n131	Planktothrix agardhii 1806	Microcoleaceae	#FFC081
136	n108	Planktothrix agardhii 1804	Microcoleaceae	#FFC081
137	n051	Planktothrix agardhii 1803	Microcoleaceae	#FFC081
138	n075	Planktothrix agardhii 1805	Microcoleaceae	#FFC081
139	n117	Planktothrix agardhii 1813	Microcoleaceae	#FFC081
140	n077	Planktothrix agardhii NIES-204	Microcoleaceae	#FFC081
141	n096	Planktothrix agardhii 1026	Microcoleaceae	#FFC081
142	n012	Planktothrix agardhii 1025	Microcoleaceae	#FFC081
143	n097	Planktothrix agardhii 1027	Microcoleaceae	#FFC081
144	n067	Planktothrix agardhii 1031	Microcoleaceae	#FFC081
145	n069	Planktothrix agardhii 1032	Microcoleaceae	#FFC081
146	n009	Planktothrix agardhii 1030	Microcoleaceae	#FFC081
147	n091	Planktothrix agardhii 1029	Microcoleaceae	#FFC081
148	n105	Planktothrix agardhii 1808	Microcoleaceae	#FFC081
149	n002	Planktothrix agardhii 1809	Microcoleaceae	#FFC081
150	n026	Planktothrix agardhii 1807	Microcoleaceae	#FFC081

## Sheet: Sheet7
n60	Roseofilum reptotaenium RR100-1	#99FFCC	Coleofasciculaceae
n72	Roseofilum reptotaenium AO1-A	#99FFCC	Coleofasciculaceae
n4	Jacksonvillea sp. ISTCYN1	#99CCFF	Desertifilaceae
n23	Desertifilum sp. FACHB-868	#99CCFF	Desertifilaceae
n144	Desertifilum sp. FACHB-866	#99CCFF	Desertifilaceae
n38	Desertifilum sp. IPPAS B-1220	#99CCFF	Desertifilaceae
n92	Desertifilum sp. FACHB-1129	#99CCFF	Desertifilaceae
n5	Phormidium pseudopriestleyi FRX01	#FFFFCC	Oscillatoriaceae
n80	Oscillatoria acuminata PCC 6304	#FFFFCC	Oscillatoriaceae
n46	[Phormidium] sp. ETS-05	#DDDDDD	Oscillatoriales incertae sedis
n33	Planktothricoides sp. SR001	#FFC081	Microcoleaceae
n30	Planktothricoides sp. FACHB-1370	#FFC081	Microcoleaceae
n90	Planktothricoides sp. FACHB-1261	#FFC081	Microcoleaceae
n21	filamentous cyanobacterium ESFC-1	#DDDDDD	Oscillatoriales incertae sedis
n100	Oscillatoria sp. FACHB-1406	#FFFFCC	Oscillatoriaceae
n71	Geitlerinema sp. PCC 9228	#99FFCC	Coleofasciculaceae
n89	Oxynema sp. CENA135	#FFC081	Microcoleaceae
n137	Oxynema aestuarii AP17	#FFC081	Microcoleaceae
n82	Oscillatoriales cyanobacterium LEGE 11467	#DDDDDD	Oscillatoriales incertae sedis
n49	Baaleninema simplex PCC 7105	#FFC081	Microcoleaceae
n53	Geitlerinema sp. FC II	#99FFCC	Coleofasciculaceae
n41	Phormidium willei BDU 130791	#FFFFCC	Oscillatoriaceae
n135	Phormidium lacuna HE10JO	#FFFFCC	Oscillatoriaceae
n65	Geitlerinema sp. P-1104	#99FFCC	Coleofasciculaceae
n104	Sodalinema gerasimenkoae IPPAS B-353	#FFC081	Microcoleaceae
n76	Oscillatoriales cyanobacterium MTP1	#DDDDDD	Oscillatoriales incertae sedis
n139	filamentous cyanobacterium LEGE 07170	#DDDDDD	Oscillatoriales incertae sedis
n61	Microcoleus sp. FACHB-1515	#FFC081	Microcoleaceae
n115	Oscillatoria sp. FACHB-1407	#FFFFCC	Oscillatoriaceae
n55	Kovacikia minuta CCNU0001	#9340EE	Pseudanabaenales; Leptolyngbyaceae
n19	Phormidium sp. FACHB-592	#FFFFCC	Oscillatoriaceae
n147	Phormidium tenue FACHB-886	#FFFFCC	Oscillatoriaceae
n31	Lyngbya confervoides BDU141951	#FFFFCC	Oscillatoriaceae
n112	Synechococcus elongatus PCC 6301	#FF3B3B	Synechococcales; Synechococcaceae
n138	Geitlerinema sp. PCC 7407	#99FFCC	Coleofasciculaceae
n88	Phormidium sp. FACHB-1136	#FFFFCC	Oscillatoriaceae
n83	Phormidium sp. FACHB-322	#FFFFCC	Oscillatoriaceae
n129	Phormidium sp. FACHB-77	#FFFFCC	Oscillatoriaceae
n7	Phormidium tenue FACHB-1052	#FFFFCC	Oscillatoriaceae
n94	Phormidium tenue NIES-30	#FFFFCC	Oscillatoriaceae
n122	Moorena producens 3L	#FFFFCC	Oscillatoriaceae
n130	Moorena producens JHB	#FFFFCC	Oscillatoriaceae
n27	Moorena producens PAL-8-15-08-1	#FFFFCC	Oscillatoriaceae
n59	Moorena bouillonii PNG	#FFFFCC	Oscillatoriaceae
n140	Limnofasciculus baicalensis BBK-W-15	#DDDDDD	unclassified
n95	Coleofasciculus chthonoplastes PCC 7420	#99FFCC	Coleofasciculaceae
n119	Coleofasciculus sp. LEGE 07092	#99FFCC	Coleofasciculaceae
n126	Coleofasciculus sp. LEGE 07081	#99FFCC	Coleofasciculaceae
n79	Microcoleus sp. FACHB-SPT15	#FFC081	Microcoleaceae
n16	Allocoleopsis franciscana PCC 7113	#99FFCC	Coleofasciculaceae
n3	Microcoleus sp. FACHB-53	#FFC081	Microcoleaceae
n141	Microcoleus sp. FACHB-1	#FFC081	Microcoleaceae
n84	Oscillatoriales cyanobacterium USR001	#DDDDDD	Oscillatoriales incertae sedis
n1	Kamptonema sp. PCC 6506	#FFC081	Microcoleaceae
n124	Kamptonema formosum PCC 6407	#FFC081	Microcoleaceae
n78	Tychonema sp. BBK16	#FFC081	Microcoleaceae
n121	Tychonema bourrellyi FEM_GT703	#FFC081	Microcoleaceae
n37	Microcoleus sp. LEGE 07076	#FFC081	Microcoleaceae
n74	Tychonema sp. LEGE 07203	#FFC081	Microcoleaceae
n103	Tychonema sp. LEGE 06208	#FFC081	Microcoleaceae
n48	Tychonema sp. LEGE 07199	#FFC081	Microcoleaceae
n52	Tychonema sp. LEGE 07196	#FFC081	Microcoleaceae
n29	Microcoleus asticus IPMA8	#FFC081	Microcoleaceae
n62	Microcoleus sp. FACHB-61	#FFC081	Microcoleaceae
n18	Oscillatoria nigro-viridis PCC 7112	#FFFFCC	Oscillatoriaceae
n22	Microcoleus vaginatus HSN003	#FFC081	Microcoleaceae
n35	Microcoleus vaginatus PCC 9802	#FFC081	Microcoleaceae
n136	Microcoleus vaginatus FGP-2	#FFC081	Microcoleaceae
n44	Microcoleus sp. FACHB-DQ6	#FFC081	Microcoleaceae
n6	Microcoleus sp. FACHB-45	#FFC081	Microcoleaceae
n99	Microcoleus sp. FACHB-84	#FFC081	Microcoleaceae
n10	Oscillatoria sp. PCC 10802	#FFFFCC	Oscillatoriaceae
n11	Microcoleus sp. FACHB-672	#FFC081	Microcoleaceae
n73	Microcoleus sp. FACHB-68	#FFC081	Microcoleaceae
n54	Microseira wollei NIES-4236	#DDDDDD	Oscillatoriales incertae sedis
n34	Phormidium sp. LEGE 05292	#FFFFCC	Oscillatoriaceae
n42	Phormidium ambiguum IAM M-71	#FFFFCC	Oscillatoriaceae
n114	Planktothrix sp. FACHB-1375	#FFC081	Microcoleaceae
n148	Planktothrix sp. FACHB-1355	#FFC081	Microcoleaceae
n50	Argonema antarcticum A004/B2	#FFFFCC	Oscillatoriaceae
n118	Argonema galeatum A003/A1	#FFFFCC	Oscillatoriaceae
n56	Crinalium epipsammum PCC 9333	#FFABE9	Gomontiellaceae
n40	Microcoleus sp. FACHB-831	#FFC081	Microcoleaceae
n106	Coleofasciculus sp. FACHB-1120	#99FFCC	Coleofasciculaceae
n125	Coleofasciculus sp. FACHB-SPT9	#99FFCC	Coleofasciculaceae
n133	Coleofasciculus sp. FACHB-129	#99FFCC	Coleofasciculaceae
n143	Coleofasciculus sp. FACHB-125	#99FFCC	Coleofasciculaceae
n14	Coleofasciculus sp. FACHB-T130	#99FFCC	Coleofasciculaceae
n57	Coleofasciculus sp. FACHB-501	#99FFCC	Coleofasciculaceae
n70	Coleofasciculus sp. FACHB-64	#99FFCC	Coleofasciculaceae
n32	Coleofasciculus sp. FACHB-542	#99FFCC	Coleofasciculaceae
n17	Coleofasciculus sp. FACHB-712	#99FFCC	Coleofasciculaceae
n111	Coleofasciculus sp. FACHB-SPT36	#99FFCC	Coleofasciculaceae
n25	Plectonema cf. radiosum LEGE 06105	#FFFFCC	Oscillatoriaceae
n43	Oscillatoria salina IIICB1	#FFFFCC	Oscillatoriaceae
n45	Chroococcus sp. FPU101	#19D600	Chroococcales; Chroococcaceae
n63	Cyanothece sp. BG0011	#AA9ED6	Cyanothecaceae
n66	Hydrocoleum sp. CS-953	#FFC081	Microcoleaceae
n132	Trichodesmium thiebautii H9-4	#FFC081	Microcoleaceae
n145	Trichodesmium erythraeum 21-75	#FFC081	Microcoleaceae
n58	Okeania sp. KiyG1	#FFFFCC	Oscillatoriaceae
n64	Okeania hirsuta PAB10	#FFFFCC	Oscillatoriaceae
n128	Okeania hirsuta PAP21	#FFFFCC	Oscillatoriaceae
n20	Arthrospira sp. PCC 9108	#FFC081	Microcoleaceae
n93	Arthrospira sp. O9.13F	#FFC081	Microcoleaceae
n107	Limnospira indica PCC 8005	#FF8F8F	Sirenicapillariaceae
n47	Limnospira fusiformis KN01	#FF8F8F	Sirenicapillariaceae
n142	Limnospira maxima CS-328	#FF8F8F	Sirenicapillariaceae
n98	Limnoraphis robusta CS-951	#FF8F8F	Sirenicapillariaceae
n86	Lyngbya aestuarii BL J	#FFFFCC	Oscillatoriaceae
n146	Lyngbya sp. PCC 8106	#FFFFCC	Oscillatoriaceae
n68	Planktothrix serta PCC 8927	#FFC081	Microcoleaceae
n101	Planktothrix tepida PCC 9214	#FFC081	Microcoleaceae
n102	Planktothrix sp. FACHB-1365	#FFC081	Microcoleaceae
n110	Planktothrix mougeotii LEGE 06226	#FFC081	Microcoleaceae
n28	Planktothrix paucivesiculata PCC 9631	#FFC081	Microcoleaceae
n113	Planktothrix sp. PCC 11201	#FFC081	Microcoleaceae
n8	Planktothrix rubescens NIVA-CYA 407	#FFC081	Microcoleaceae
n149	Planktothrix agardhii CCAP 1459/11A	#FFC081	Microcoleaceae
n36	Planktothrix prolifica NIVA-CYA 406	#FFC081	Microcoleaceae
n123	Planktothrix prolifica NIVA-CYA 98	#FFC081	Microcoleaceae
n134	Planktothrix rubescens NIVA-CYA 18	#FFC081	Microcoleaceae
n127	Planktothrix agardhii NIVA-CYA 56/3	#FFC081	Microcoleaceae
n116	Planktothrix agardhii PCC 10110	#FFC081	Microcoleaceae
n24	Planktothrix agardhii NIVA-CYA 15	#FFC081	Microcoleaceae
n15	Planktothrix prolifica NIVA-CYA 540	#FFC081	Microcoleaceae
n13	Planktothrix mougeotii NIVA-CYA 405	#FFC081	Microcoleaceae
n39	Planktothrix agardhii NIVA-CYA 34	#FFC081	Microcoleaceae
n81	Planktothrix agardhii 1801	#FFC081	Microcoleaceae
n87	Planktothrix agardhii 1811	#FFC081	Microcoleaceae
n109	Planktothrix agardhii 1812	#FFC081	Microcoleaceae
n150	Planktothrix agardhii NIVA-CYA 126/8	#FFC081	Microcoleaceae
n85	Planktothrix agardhii 1810	#FFC081	Microcoleaceae
n120	Planktothrix agardhii 1033	#FFC081	Microcoleaceae
n131	Planktothrix agardhii 1806	#FFC081	Microcoleaceae
n108	Planktothrix agardhii 1804	#FFC081	Microcoleaceae
n51	Planktothrix agardhii 1803	#FFC081	Microcoleaceae
n75	Planktothrix agardhii 1805	#FFC081	Microcoleaceae
n117	Planktothrix agardhii 1813	#FFC081	Microcoleaceae
n77	Planktothrix agardhii NIES-204	#FFC081	Microcoleaceae
n96	Planktothrix agardhii 1026	#FFC081	Microcoleaceae
n12	Planktothrix agardhii 1025	#FFC081	Microcoleaceae
n97	Planktothrix agardhii 1027	#FFC081	Microcoleaceae
n67	Planktothrix agardhii 1031	#FFC081	Microcoleaceae
n69	Planktothrix agardhii 1032	#FFC081	Microcoleaceae
n9	Planktothrix agardhii 1030	#FFC081	Microcoleaceae
n91	Planktothrix agardhii 1029	#FFC081	Microcoleaceae
n105	Planktothrix agardhii 1808	#FFC081	Microcoleaceae
n2	Planktothrix agardhii 1809	#FFC081	Microcoleaceae
n26	Planktothrix agardhii 1807	#FFC081	Microcoleaceae

## Sheet: Sheet9
1	n060	Roseofilum reptotaenium RR100-1	Roseofilum reptotaenium RR100-1	68.2741
2	n072	Roseofilum reptotaenium AO1-A	Roseofilum reptotaenium AO1-A	68.1393
3	n004	Jacksonvillea sp. ISTCYN1	Jacksonvillea sp. ISTCYN1	68.7687
4	n023	Desertifilum sp. FACHB-868	Desertifilum sp. FACHB-868	68.9942
5	n144	Desertifilum sp. FACHB-866	Desertifilum sp. FACHB-866	68.9723
6	n038	Desertifilum sp. IPPAS B-1220	Desertifilum sp. IPPAS B-1220	68.7766
7	n092	Desertifilum sp. FACHB-1129	Desertifilum sp. FACHB-1129	68.9132
8	n005	Phormidium pseudopriestleyi FRX01	Phormidium pseudopriestleyi FRX01	68.5794
9	n080	Oscillatoria acuminata PCC 6304	Oscillatoria acuminata PCC 6304	68.5558
10	n046	[Phormidium] sp. ETS-05	[Phormidium] sp. ETS-05	68.0728
11	n033	Planktothricoides sp. SR001	Planktothricoides sp. SR001	69.3287
12	n030	Planktothricoides sp. FACHB-1370	Planktothricoides sp. FACHB-1370	69.2522
13	n090	Planktothricoides sp. FACHB-1261	Planktothricoides sp. FACHB-1261	69.1643
14	n021	filamentous cyanobacterium ESFC-1	filamentous cyanobacterium ESFC-1	68.3435
15	n100	Oscillatoria sp. FACHB-1406	Oscillatoria sp. FACHB-1406	68.1572
16	n071	Geitlerinema sp. PCC 9228	Geitlerinema sp. PCC 9228	67.2567
17	n089	Oxynema sp. CENA135	Oxynema sp. CENA135	68.107
18	n137	Oxynema aestuarii AP17	Oxynema aestuarii AP17	68.0065
19	n082	Oscillatoriales cyanobacterium LEGE 11467	Oscillatoriales cyanobacterium LEGE 11467	68.0622
20	n049	Baaleninema simplex PCC 7105	Baaleninema simplex PCC 7105	67.4104
21	n053	Geitlerinema sp. FC II	Geitlerinema sp. FC II	67.4441
22	n041	Phormidium willei BDU 130791	Phormidium willei BDU 130791	67.1703
23	n135	Phormidium lacuna HE10JO	Phormidium lacuna HE10JO	67.3635
24	n065	Geitlerinema sp. P-1104	Geitlerinema sp. P-1104	67.3126
25	n104	Sodalinema gerasimenkoae IPPAS B-353	Sodalinema gerasimenkoae IPPAS B-353	67.334
26	n076	Oscillatoriales cyanobacterium MTP1	Oscillatoriales cyanobacterium MTP1	67.3941
27	n139	filamentous cyanobacterium LEGE 07170	filamentous cyanobacterium LEGE 07170	67.3345
28	n061	Microcoleus sp. FACHB-1515	Microcoleus sp. FACHB-1515	67.698
29	n115	Oscillatoria sp. FACHB-1407	Oscillatoria sp. FACHB-1407	67.9547
30	n055	Kovacikia minuta CCNU0001	Kovacikia minuta CCNU0001	68.0003
31	n019	Phormidium sp. FACHB-592	Phormidium sp. FACHB-592	67.7169
32	n147	Phormidium tenue FACHB-886	Phormidium tenue FACHB-886	67.571
33	n031	Lyngbya confervoides BDU141951	Lyngbya confervoides BDU141951	66.5429
34	n112	Synechococcus elongatus PCC 6301	Synechococcus elongatus PCC 6301	67.2406
35	n138	Geitlerinema sp. PCC 7407	Geitlerinema sp. PCC 7407	67.6067
36	n088	Phormidium sp. FACHB-1136	Phormidium sp. FACHB-1136	67.087
37	n083	Phormidium sp. FACHB-322	Phormidium sp. FACHB-322	66.4281
38	n129	Phormidium sp. FACHB-77	Phormidium sp. FACHB-77	66.6004
39	n007	Phormidium tenue FACHB-1052	Phormidium tenue FACHB-1052	66.7623
40	n094	Phormidium tenue NIES-30	Phormidium tenue NIES-30	66.8077
41	n122	Moorena producens 3L	Moorena producens 3L	71.4855
42	n130	Moorena producens JHB	Moorena producens JHB	71.2538
43	n027	Moorena producens PAL-8-15-08-1	Moorena producens PAL-8-15-08-1	71.2869
44	n059	Moorena bouillonii PNG	Moorena bouillonii PNG	71.3067
45	n140	Limnofasciculus baicalensis BBK-W-15	Limnofasciculus baicalensis BBK-W-15	100
46	n095	Coleofasciculus chthonoplastes PCC 7420	Coleofasciculus chthonoplastes PCC 7420	72.1427
47	n119	Coleofasciculus sp. LEGE 07092	Coleofasciculus sp. LEGE 07092	73.1926
48	n126	Coleofasciculus sp. LEGE 07081	Coleofasciculus sp. LEGE 07081	73.1555
49	n079	Microcoleus sp. FACHB-SPT15	Microcoleus sp. FACHB-SPT15	71.9867
50	n016	Allocoleopsis franciscana PCC 7113	Allocoleopsis franciscana PCC 7113	72.1016
51	n003	Microcoleus sp. FACHB-53	Microcoleus sp. FACHB-53	72.0981
52	n141	Microcoleus sp. FACHB-1	Microcoleus sp. FACHB-1	71.9209
53	n084	Oscillatoriales cyanobacterium USR001	Oscillatoriales cyanobacterium USR001	70.2593
54	n001	Kamptonema sp. PCC 6506	Kamptonema sp. PCC 6506	70.0453
55	n124	Kamptonema formosum PCC 6407	Kamptonema formosum PCC 6407	70.088
56	n078	Tychonema sp. BBK16	Tychonema sp. BBK16	69.6269
57	n121	Tychonema bourrellyi FEM_GT703	Tychonema bourrellyi FEM_GT703	70.019
58	n037	Microcoleus sp. LEGE 07076	Microcoleus sp. LEGE 07076	69.6051
59	n074	Tychonema sp. LEGE 07203	Tychonema sp. LEGE 07203	69.5237
60	n103	Tychonema sp. LEGE 06208	Tychonema sp. LEGE 06208	69.6497
61	n048	Tychonema sp. LEGE 07199	Tychonema sp. LEGE 07199	69.5538
62	n052	Tychonema sp. LEGE 07196	Tychonema sp. LEGE 07196	69.6426
63	n029	Microcoleus asticus IPMA8	Microcoleus asticus IPMA8	69.4115
64	n062	Microcoleus sp. FACHB-61	Microcoleus sp. FACHB-61	69.413
65	n018	Oscillatoria nigro-viridis PCC 7112	Oscillatoria nigro-viridis PCC 7112	69.5851
66	n022	Microcoleus vaginatus HSN003	Microcoleus vaginatus HSN003	69.2182
67	n035	Microcoleus vaginatus PCC 9802	Microcoleus vaginatus PCC 9802	69.4312
68	n136	Microcoleus vaginatus FGP-2	Microcoleus vaginatus FGP-2	69.5462
69	n044	Microcoleus sp. FACHB-DQ6	Microcoleus sp. FACHB-DQ6	69.6058
70	n006	Microcoleus sp. FACHB-45	Microcoleus sp. FACHB-45	69.5101
71	n099	Microcoleus sp. FACHB-84	Microcoleus sp. FACHB-84	69.3607
72	n010	Oscillatoria sp. PCC 10802	Oscillatoria sp. PCC 10802	68.3786
73	n011	Microcoleus sp. FACHB-672	Microcoleus sp. FACHB-672	69.2815
74	n073	Microcoleus sp. FACHB-68	Microcoleus sp. FACHB-68	69.0533
75	n054	Microseira wollei NIES-4236	Microseira wollei NIES-4236	70.4588
76	n034	Phormidium sp. LEGE 05292	Phormidium sp. LEGE 05292	70.0065
77	n042	Phormidium ambiguum IAM M-71	Phormidium ambiguum IAM M-71	69.8905
78	n114	Planktothrix sp. FACHB-1375	Planktothrix sp. FACHB-1375	70.2252
79	n148	Planktothrix sp. FACHB-1355	Planktothrix sp. FACHB-1355	69.9742
80	n050	Argonema antarcticum A004/B2	Argonema antarcticum A004/B2	70.2748
81	n118	Argonema galeatum A003/A1	Argonema galeatum A003/A1	70.3423
82	n056	Crinalium epipsammum PCC 9333	Crinalium epipsammum PCC 9333	70.9119
83	n040	Microcoleus sp. FACHB-831	Microcoleus sp. FACHB-831	69.8339
84	n106	Coleofasciculus sp. FACHB-1120	Coleofasciculus sp. FACHB-1120	70.0919
85	n125	Coleofasciculus sp. FACHB-SPT9	Coleofasciculus sp. FACHB-SPT9	70.0755
86	n133	Coleofasciculus sp. FACHB-129	Coleofasciculus sp. FACHB-129	70.174
87	n143	Coleofasciculus sp. FACHB-125	Coleofasciculus sp. FACHB-125	70.1894
88	n014	Coleofasciculus sp. FACHB-T130	Coleofasciculus sp. FACHB-T130	70.1523
89	n057	Coleofasciculus sp. FACHB-501	Coleofasciculus sp. FACHB-501	70.302
90	n070	Coleofasciculus sp. FACHB-64	Coleofasciculus sp. FACHB-64	70.1499
91	n032	Coleofasciculus sp. FACHB-542	Coleofasciculus sp. FACHB-542	69.9929
92	n017	Coleofasciculus sp. FACHB-712	Coleofasciculus sp. FACHB-712	70.1041
93	n111	Coleofasciculus sp. FACHB-SPT36	Coleofasciculus sp. FACHB-SPT36	70.1161
94	n025	Plectonema cf. radiosum LEGE 06105	Plectonema cf. radiosum LEGE 06105	68.932
95	n043	Oscillatoria salina IIICB1	Oscillatoria salina IIICB1	69.5945
96	n045	Chroococcus sp. FPU101	Chroococcus sp. FPU101	69.1691
97	n063	Cyanothece sp. BG0011	Cyanothece sp. BG0011	69.0594
98	n066	Hydrocoleum sp. CS-953	Hydrocoleum sp. CS-953	69.4602
99	n132	Trichodesmium thiebautii H9-4	Trichodesmium thiebautii H9-4	68.5958
100	n145	Trichodesmium erythraeum 21-75	Trichodesmium erythraeum 21-75	69.4926
101	n058	Okeania sp. KiyG1	Okeania sp. KiyG1	69.0742
102	n064	Okeania hirsuta PAB10	Okeania hirsuta PAB10	69.1722
103	n128	Okeania hirsuta PAP21	Okeania hirsuta PAP21	69.3426
104	n020	Arthrospira sp. PCC 9108	Arthrospira sp. PCC 9108	68.3911
105	n093	Arthrospira sp. O9.13F	Arthrospira sp. O9.13F	68.5491
106	n107	Limnospira indica PCC 8005	Limnospira indica PCC 8005	68.4793
107	n047	Limnospira fusiformis KN01	Limnospira fusiformis KN01	68.3712
108	n142	Limnospira maxima CS-328	Limnospira maxima CS-328	68.7797
109	n098	Limnoraphis robusta CS-951	Limnoraphis robusta CS-951	68.6261
110	n086	Lyngbya aestuarii BL J	Lyngbya aestuarii BL J	68.7077
111	n146	Lyngbya sp. PCC 8106	Lyngbya sp. PCC 8106	68.8833
112	n068	Planktothrix serta PCC 8927	Planktothrix serta PCC 8927	69.4699
113	n101	Planktothrix tepida PCC 9214	Planktothrix tepida PCC 9214	69.2882
114	n102	Planktothrix sp. FACHB-1365	Planktothrix sp. FACHB-1365	69.1739
115	n110	Planktothrix mougeotii LEGE 06226	Planktothrix mougeotii LEGE 06226	69.2943
116	n028	Planktothrix paucivesiculata PCC 9631	Planktothrix paucivesiculata PCC 9631	69.216
117	n113	Planktothrix sp. PCC 11201	Planktothrix sp. PCC 11201	69.2056
118	n008	Planktothrix rubescens NIVA-CYA 407	Planktothrix rubescens NIVA-CYA 407	69.1682
119	n149	Planktothrix agardhii CCAP 1459/11A	Planktothrix agardhii CCAP 1459/11A	69.3264
120	n036	Planktothrix prolifica NIVA-CYA 406	Planktothrix prolifica NIVA-CYA 406	69.0585
121	n123	Planktothrix prolifica NIVA-CYA 98	Planktothrix prolifica NIVA-CYA 98	69.3336
122	n134	Planktothrix rubescens NIVA-CYA 18	Planktothrix rubescens NIVA-CYA 18	69.4738
123	n127	Planktothrix agardhii NIVA-CYA 56/3	Planktothrix agardhii NIVA-CYA 56/3	69.2811
124	n116	Planktothrix agardhii PCC 10110	Planktothrix agardhii PCC 10110	69.1551
125	n024	Planktothrix agardhii NIVA-CYA 15	Planktothrix agardhii NIVA-CYA 15	69.2254
126	n015	Planktothrix prolifica NIVA-CYA 540	Planktothrix prolifica NIVA-CYA 540	69.1888
127	n013	Planktothrix mougeotii NIVA-CYA 405	Planktothrix mougeotii NIVA-CYA 405	69.152
128	n039	Planktothrix agardhii NIVA-CYA 34	Planktothrix agardhii NIVA-CYA 34	69.1963
129	n081	Planktothrix agardhii 1801	Planktothrix agardhii 1801	68.9473
130	n087	Planktothrix agardhii 1811	Planktothrix agardhii 1811	69.2409
131	n109	Planktothrix agardhii 1812	Planktothrix agardhii 1812	69.1013
132	n150	Planktothrix agardhii NIVA-CYA 126/8	Planktothrix agardhii NIVA-CYA 126/8	69.2018
133	n085	Planktothrix agardhii 1810	Planktothrix agardhii 1810	69.1897
134	n120	Planktothrix agardhii 1033	Planktothrix agardhii 1033	69.061
135	n131	Planktothrix agardhii 1806	Planktothrix agardhii 1806	69.3824
136	n108	Planktothrix agardhii 1804	Planktothrix agardhii 1804	69.0516
137	n051	Planktothrix agardhii 1803	Planktothrix agardhii 1803	69.1979
138	n075	Planktothrix agardhii 1805	Planktothrix agardhii 1805	69.1731
139	n117	Planktothrix agardhii 1813	Planktothrix agardhii 1813	69.1227
140	n077	Planktothrix agardhii NIES-204	Planktothrix agardhii NIES-204	69.4522
141	n096	Planktothrix agardhii 1026	Planktothrix agardhii 1026	69.2581
142	n012	Planktothrix agardhii 1025	Planktothrix agardhii 1025	69.3573
143	n097	Planktothrix agardhii 1027	Planktothrix agardhii 1027	69.3053
144	n067	Planktothrix agardhii 1031	Planktothrix agardhii 1031	69.1343
145	n069	Planktothrix agardhii 1032	Planktothrix agardhii 1032	69.1256
146	n009	Planktothrix agardhii 1030	Planktothrix agardhii 1030	69.1635
147	n091	Planktothrix agardhii 1029	Planktothrix agardhii 1029	69.2243
148	n105	Planktothrix agardhii 1808	Planktothrix agardhii 1808	69.1124
149	n002	Planktothrix agardhii 1809	Planktothrix agardhii 1809	69.0398
150	n026	Planktothrix agardhii 1807	Planktothrix agardhii 1807	69.2079

## Sheet: ANI
[Phormidium] sp. ETS-05	68.0728
Allocoleopsis franciscana PCC 7113	72.1016
Argonema antarcticum A004/B2	70.2748
Argonema galeatum A003/A1	70.3423
Arthrospira sp. O9.13F	68.5491
Arthrospira sp. PCC 9108	68.3911
Baaleninema simplex PCC 7105	67.4104
Chroococcus sp. FPU101	69.1691
Coleofasciculus chthonoplastes PCC 7420	72.1427
Coleofasciculus sp. FACHB-1120	70.0919
Coleofasciculus sp. FACHB-125	70.1894
Coleofasciculus sp. FACHB-129	70.174
Coleofasciculus sp. FACHB-501	70.302
Coleofasciculus sp. FACHB-542	69.9929
Coleofasciculus sp. FACHB-64	70.1499
Coleofasciculus sp. FACHB-712	70.1041
Coleofasciculus sp. FACHB-SPT36	70.1161
Coleofasciculus sp. FACHB-SPT9	70.0755
Coleofasciculus sp. FACHB-T130	70.1523
Coleofasciculus sp. LEGE 07081	73.1555
Coleofasciculus sp. LEGE 07092	73.1926
Crinalium epipsammum PCC 9333	70.9119
Cyanothece sp. BG0011	69.0594
Desertifilum sp. FACHB-1129	68.9132
Desertifilum sp. FACHB-866	68.9723
Desertifilum sp. FACHB-868	68.9942
Desertifilum sp. IPPAS B-1220	68.7766
filamentous cyanobacterium ESFC-1	68.3435
filamentous cyanobacterium LEGE 07170	67.3345
Geitlerinema sp. FC II	67.4441
Geitlerinema sp. P-1104	67.3126
Geitlerinema sp. PCC 7407	67.6067
Geitlerinema sp. PCC 9228	67.2567
Hydrocoleum sp. CS-953	69.4602
Jacksonvillea sp. ISTCYN1	68.7687
Kamptonema formosum PCC 6407	70.088
Kamptonema sp. PCC 6506	70.0453
Kovacikia minuta CCNU0001	68.0003
Limnofasciculus baicalensis BBK-W-15	100
Limnoraphis robusta CS-951	68.6261
Limnospira fusiformis KN01	68.3712
Limnospira indica PCC 8005	68.4793
Limnospira maxima CS-328	68.7797
Lyngbya aestuarii BL J	68.7077
Lyngbya confervoides BDU141951	66.5429
Lyngbya sp. PCC 8106	68.8833
Microcoleus asticus IPMA8	69.4115
Microcoleus sp. FACHB-1	71.9209
Microcoleus sp. FACHB-1515	67.698
Microcoleus sp. FACHB-45	69.5101
Microcoleus sp. FACHB-53	72.0981
Microcoleus sp. FACHB-61	69.413
Microcoleus sp. FACHB-672	69.2815
Microcoleus sp. FACHB-68	69.0533
Microcoleus sp. FACHB-831	69.8339
Microcoleus sp. FACHB-84	69.3607
Microcoleus sp. FACHB-DQ6	69.6058
Microcoleus sp. FACHB-SPT15	71.9867
Microcoleus sp. LEGE 07076	69.6051
Microcoleus vaginatus FGP-2	69.5462
Microcoleus vaginatus HSN003	69.2182
Microcoleus vaginatus PCC 9802	69.4312
Microseira wollei NIES-4236	70.4588
Moorena bouillonii PNG	71.3067
Moorena producens 3L	71.4855
Moorena producens JHB	71.2538
Moorena producens PAL-8-15-08-1	71.2869
Okeania hirsuta PAB10	69.1722
Okeania hirsuta PAP21	69.3426
Okeania sp. KiyG1	69.0742
Oscillatoria acuminata PCC 6304	68.5558
Oscillatoria nigro-viridis PCC 7112	69.5851
Oscillatoria salina IIICB1	69.5945
Oscillatoria sp. FACHB-1406	68.1572
Oscillatoria sp. FACHB-1407	67.9547
Oscillatoria sp. PCC 10802	68.3786
Oscillatoriales cyanobacterium LEGE 11467	68.0622
Oscillatoriales cyanobacterium MTP1	67.3941
Oscillatoriales cyanobacterium USR001	70.2593
Oxynema aestuarii AP17	68.0065
Oxynema sp. CENA135	68.107
Phormidium ambiguum IAM M-71	69.8905
Phormidium lacuna HE10JO	67.3635
Phormidium pseudopriestleyi FRX01	68.5794
Phormidium sp. FACHB-1136	67.087
Phormidium sp. FACHB-322	66.4281
Phormidium sp. FACHB-592	67.7169
Phormidium sp. FACHB-77	66.6004
Phormidium sp. LEGE 05292	70.0065
Phormidium tenue FACHB-1052	66.7623
Phormidium tenue FACHB-886	67.571
Phormidium tenue NIES-30	66.8077
Phormidium willei BDU 130791	67.1703
Planktothricoides sp. FACHB-1261	69.1643
Planktothricoides sp. FACHB-1370	69.2522
Planktothricoides sp. SR001	69.3287
Planktothrix agardhii 1025	69.3573
Planktothrix agardhii 1026	69.2581
Planktothrix agardhii 1027	69.3053
Planktothrix agardhii 1029	69.2243
Planktothrix agardhii 1030	69.1635
Planktothrix agardhii 1031	69.1343
Planktothrix agardhii 1032	69.1256
Planktothrix agardhii 1033	69.061
Planktothrix agardhii 1801	68.9473
Planktothrix agardhii 1803	69.1979
Planktothrix agardhii 1804	69.0516
Planktothrix agardhii 1805	69.1731
Planktothrix agardhii 1806	69.3824
Planktothrix agardhii 1807	69.2079
Planktothrix agardhii 1808	69.1124
Planktothrix agardhii 1809	69.0398
Planktothrix agardhii 1810	69.1897
Planktothrix agardhii 1811	69.2409
Planktothrix agardhii 1812	69.1013
Planktothrix agardhii 1813	69.1227
Planktothrix agardhii CCAP 1459/11A	69.3264
Planktothrix agardhii NIES-204	69.4522
Planktothrix agardhii NIVA-CYA 126/8	69.2018
Planktothrix agardhii NIVA-CYA 15	69.2254
Planktothrix agardhii NIVA-CYA 34	69.1963
Planktothrix agardhii NIVA-CYA 56/3	69.2811
Planktothrix agardhii PCC 10110	69.1551
Planktothrix mougeotii LEGE 06226	69.2943
Planktothrix mougeotii NIVA-CYA 405	69.152
Planktothrix paucivesiculata PCC 9631	69.216
Planktothrix prolifica NIVA-CYA 406	69.0585
Planktothrix prolifica NIVA-CYA 540	69.1888
Planktothrix prolifica NIVA-CYA 98	69.3336
Planktothrix rubescens NIVA-CYA 18	69.4738
Planktothrix rubescens NIVA-CYA 407	69.1682
Planktothrix serta PCC 8927	69.4699
Planktothrix sp. FACHB-1355	69.9742
Planktothrix sp. FACHB-1365	69.1739
Planktothrix sp. FACHB-1375	70.2252
Planktothrix sp. PCC 11201	69.2056
Planktothrix tepida PCC 9214	69.2882
Plectonema cf. radiosum LEGE 06105	68.932
Roseofilum reptotaenium AO1-A	68.1393
Roseofilum reptotaenium RR100-1	68.2741
Sodalinema gerasimenkoae IPPAS B-353	67.334
Synechococcus elongatus PCC 6301	67.2406
Trichodesmium erythraeum 21-75	69.4926
Trichodesmium thiebautii H9-4	68.5958
Tychonema bourrellyi FEM_GT703	70.019
Tychonema sp. BBK16	69.6269
Tychonema sp. LEGE 06208	69.6497
Tychonema sp. LEGE 07196	69.6426
Tychonema sp. LEGE 07199	69.5538
Tychonema sp. LEGE 07203	69.5237

[truncated: 3 more sheets: Sheet10, Sheet12, BioNJ_matrix]
